# Supplementary material for: t-SMILES: a fragment-based molecular representation framework for de novo ligand design
Source: Nat Commun. 2024 Jun 11;15:4993. doi: 10.1038/s41467-024-49388-6 (PMC11167009; doi:10.1038/s41467-024-49388-6)
Supplement: Supplementary file 4 — Source Data [file 41467_2024_49388_MOESM4_ESM.zip › Soure data/Source data and code for all other graphs/Metrics/Models/Chembl_LSTM/Chembl_LSTM_SMILES_[rnd10][bs128][DS]/gen.smi.rnd10000.csv]

CC1=C(c2ccccc2)C(=O)N(C(C(=O)NCCCN2CCOCC2)C(C)C)C1
Cn1cc(C(=O)NCc2ccn3c(-c4cccc(NC(=O)NCc5ccccc5)c4)cnc3c2)cc(Cl)c1=O
CN(C)C(=O)CN1CCOC2CN(c3ccccc3-c3ccc(Cl)cc3)CCOC2C1
O=C(NC1CCCCC1O)c1coc(C2CCCN2)c1
CN(C)c1cnc(C2CCN(C(=O)c3ccc(N4CCCCC4)nc3)C2)cn1
Cc1ccc(C(=O)C2CCCN(Cc3ccc(Cl)cc3)C2)cc1
Cc1ccc(C(=O)N2CCCC(C(O)C3=NCCN3)C2)cc1
COC(=O)c1ccc(OC(=O)COn2ccc(=O)cc2)cc1
CN(C)NC(=S)N1CCN(c2ccccc2F)CC1
CC(C)NC(=O)c1cc2cc3ccc(O)cc3oc-2cc1=O
Cc1ccc(NC(=O)CSc2nnc(C3CCCC(O)C3)n2C)cc1C
Cc1nc(=O)c2cnn(Cc3ccc(Br)cc3)c2[nH]1
CC1CCN(C)CC1Nc1c2c(nc3c(Cl)cc(Cl)cc13)CCCC2
O=C(c1nc2nnccn2n1)N1CCNc2ccc(Br)cc2C1
C=C1CCC(O)C2(O)OC34CCC5(C)C(CC=C6C(C)CCCC6(C)C5CC(=O)C43C)C12
CC(C(=O)NCc1cc(-c2ccn[nH]2)c(S(=O)(=O)C(C)C)s1)N1CCCN(C)CC1
N#Cc1ccc(Oc2ccc(F)cc2)cc1
CCOC(=O)C=C1Sc2ccc(C(F)(F)F)cc2N1C(=O)c1ccccc1
[C-]#[N+]c1cncc(-c2ccc(C)c(-n3ncc4cc(Oc5ccc6ccccc6n5)ccc43)c2)c1F
CCN(CC(=O)NCc1cccs1)S(=O)(=O)c1cn(C)c(=O)n(C)c1=O
CCCOC1CCC2C1OCCN2c1ccc(C#N)c(C)c1
CC(=O)NC(C)Sc1ccc(C)cc1
COc1ccc(C(C)=O)cc1N=C(N)NCCCC(N)C(=O)O
CC1=CC(C)(C)Nc2ccc3c(c21)C(=NO)C=CC3=O
CN(C)S(=O)(=O)N1CCCC1Cn1ccc(NC(=O)c2cncc(C(=O)NCCc3ccc(Cl)cc3)c2)n1
NC(=O)c1cccc2[nH]c(-c3csc(Nc4ccccc4)n3)nc12
CC1(C)COC(=O)C(c2ccc(Cn3ccnc3)cc2)O1
CCSC(C)(C#N)C=CCC(=O)c1ccc(OC)cc1
Brc1ccc(-n2nnnc2CN2CCN(c3ncc(-c4ccccc4)[nH]3)CC2)cc1
O=c1c2ccccc2nc2n1N=C(c1ccc(Cl)cc1)c1ccccc1S2
O=C1CC(SCCC(=O)Nc2ccc3c(c2)CCN3C(=O)c2cccc(C(F)(F)F)c2)=NN1
CN1CCC(N2CCN(c3nc4ccc(Cl)cc4c4oc(=O)ccc34)CC2)CC1
COc1ccc(CNC(=O)CC(C)=NNC(=O)Cn2cnc3ccccc32)cc1
CC#CC(=O)NCC1CN(c2ccc(C=CC(=O)Nc3ccc(C)c(C)c3)cc2)C(=O)O1
c1ccc(CN2CCCCC2)cc1
CCCNC1CCc2c(O)cccc2C1
CCCCS(=O)(=O)c1sc(Nc2nnc(N(C)CC)s2)nc1-c1ccc(Cl)cc1
CSc1ccc(C=C2SC(=S)N(CCC(=O)NC3CCCC3)C2=O)cc1
CC(=O)OCC1OC(N2CCN(C(c3ccccc3)c3ccccc3)CC2)C(C)(C)CC1OC(C)=O
C=C1C(=CC2=CCCCC2)C(C=CC=CC)CC1O
COc1cc([N+](=O)[O-])c(OC)cc1N(CC(=O)N(Cc1ccccc1)Cc1ccco1)Cc1ccccc1
COC(=O)c1cccc(NC(=O)CC2NC(=O)c3ccnn3C2)c1
CNc1ccc(C#Cc2nc3ccccc3nc2C(F)(F)F)cc1
COC(=O)c1ccc(CSc2ccc(C(=O)NC3CCCC3)cn2)cc1
Oc1ccc2c(c1)OC(Cn1ccnc1)C(O)C2OCc1ccccc1
Cc1nc(N)nc2c1cnn2C1CCC(NC(=O)Nc2cccc(C(F)(F)F)c2)CC1
CNCC(=O)c1ccc(CCc2c[nH]c3cccc(F)c23)o1
COc1cc2c(cc1Oc1cccc3c1CCC3)-c1ccc(N1CC(C)Nc3ncc(S(N)(=O)=O)cn3)cc1C(=O)N(C(C)C)CC21
CC(=O)N1CCc2c(sc3c2c(=O)n(-c2cccc(C)c2)c(=O)n3Cc2ccccc2)C1
CCCNC(=O)C1(c2ccccc2)CC1CN
O=C(NCC(CC1CCCCC1)c1ccc2nc(Nc3cccc(Cl)c3)nn2c1)C1CCCCC1
O=C(O)c1ccc(C(Cc2c(Cl)cccc2Cl)NC(=O)c2cccnc2)cc1
COc1ccc2oc(C=NNC(N)=S)cc2c1
CC(=O)c1ccc(OCC(O)CNCCOc2ccc(Oc3ccccc3)cc2)nc1
O=C(NCCc1ccc(O)c(Br)c1)c1cccc(F)c1
CCCCC(=O)Nc1ccc(OCc2nnnn2C)cc1
Cc1c(CCCCCCO)c2c3c(oc2c1C)CCCC3
Cn1nnnc1SCC(=O)Nc1ccc(F)cc1
CCOC(=O)NNC(=O)n1ccccc1=O
Cc1ncc2cc(NCCCN3CCNCC3)ccc2n1
O=C(C(NS(=O)(=O)c1cccc2nsnc12)C1CCCC1)c1c[nH]c2ccccc12
N#Cc1ccc(NC(=O)Nc2ccccc2-c2cn(Cc3ccccn3)nn2)nc1
Cc1c[nH]c(CN2CCCC(OCCc3cnn(C)c3)C2)n1
COc1cc(C2CC(=O)c3sc(N4CCOCC4)nc3C2=O)cc(Br)c1O
Cn1c([N+](=O)[O-])cnc1CN1CCCC1CO
CN1CCN(c2cccc(NC(=O)C=Cc3ccccc3Br)c2)CC1
CCC1(C)OC(c2ccc(S(C)(=O)=O)cc2F)=C(c2ccc(Cl)cc2)C1=O
Cc1nc2nc(Cc3cccnc3N)cn2c(C)c1-c1ccc2ccoc2c1
CC1(C(N)CN2CCC(Oc3ccc(Cl)cc3)C2=O)CCC1
CC(C)c1ccc(N2C(=O)C3CCCN3C23CS(=O)(=O)C=C3)cc1
CC(=O)N1CCN(c2ccc(NC(=O)Nc3ccccc3Cl)cc2)CC1
COc1ccc2c(c1)SCC(=Nc1cc(Cl)c(Cl)cc1OC(=O)c1ccccc1)O2
O=C(SCc1ccccc1)c1cc(=O)c2ccccc2o1
COc1ccc(C(=O)Nc2ccc(-c3nc4cccnc4[nH]3)c(C)c2)cc1OC
CC1CN(C(C)CO)C(=O)c2cc(NC(=O)NC3CCCC3)ccc2OC1CN(C)C(=O)Nc1ccccc1C(F)(F)F
CON(C)Cc1sc(C(C)(C)C)nc1-c1ccc(CCOc2ccc(C(=O)O)cc2)cc1
N#Cc1ccnc(Oc2ccc(OCCCCCN3CCOCC3)c([N+](=O)[O-])c2)n1
CC1CCC2C(C)N(CC(=O)N3CCN(C4CCCC4)CC3)CC2O1
COc1ccc(-c2cn3ccccc3n2)cc1NC(=O)c1cccc(C)c1OC
Cc1cccc(-c2nc3ccc(OCC(=O)N4CCN(C5CCCCC5F)CC4)cc3s2)c1
CC(=O)OC(C)C(=O)C1(O)Cc2c(O)c3c(c(O)c2C(c2cccc4c2OCO4)C1)C(=O)CC(c1ccccc1)O3
N#Cc1ccc(-c2nc(NCc3ccco3)c3ccccc3n2)cc1
COc1cc2ncnc(Nc3cccc(OCC=CP(=O)(O)O)n3)c2cc1OC
Cc1ccc(C=C2CCCC3C2=NCC3=O)cc1
CCCCNC(=O)CSc1nnc(Cc2nnc(NC(=O)c3ccco3)s2)n1CC
CC1CN(C(=O)Nc2ccc(C(F)(F)F)cc2)CCN1c1ccnc(C(=O)NCc2ccccc2)c1
Cc1nc(-c2ccc3c(cnn3C)c2)no1
C=C(C)CN1CCCC1CNC(=O)NC1CCCCCC1
Cc1ncccc1-c1ccc2cc(NC(=O)c3nc(-c4ccccc4F)no3)cnc2c1
O=C(CSc1ncnc2sc3c(c12)NCC3)Nc1nc(-c2ccsc2)cs1
O=S(=O)(NCCCN1CCOCC1)C1CCCC1
CCC(C)C(N)C(=O)NC(C)C(N)=O
CCCCn1c(=O)ccc2cc(C)c(N3CCCC3)cc21
CC(C)COc1ccc(CNC(=O)c2cccc(CN3CCN(c4cc5c(cc4F)c(=O)c(C(=O)O)cn5C4CC4)CC3)c2)cc1
NC1=NC(c2cc(NC(=O)c3cccn(C(F)F)c3)cn2)=NO1
NCCSc1nc2cc3c(cc2c(=O)n1CCCC2=CCCCC2)OCO3
CC(NC(=O)Cc1cn(-c2ccc(Cl)cc2Cl)nn1)C(=O)NCCS(N)(=O)=O
CN1C(=O)C(NC(=O)Cc2ccccc2)Cc2ccccc21
Cc1cc(CO)nn1CCCNC(=O)C1CCC(=O)Nc2ccc(Cl)cc21
Cc1cnc(CNCc2cccc(-c3ccc(CN(C)C)c4ccccc34)c2)cn1
NC(=O)c1ccc2c(c1)N=C1CC(c3ccccc3)CC(=O)C1C2=O
C=CCn1c(SCC(=O)NCCN(CC)CC)nc2c3ccccc3nc-2c1O
Nc1nc(=O)n(C2CCCC2)cc1F
COc1nc2ccc(Oc3nc(NCC4CCC(C(=O)O)CC4)nc(N(C)C)n3)cc2s1
COC(=O)CC1CN(C(C[N-]=O)C(=O)C(NC(=O)C(NC(=O)c2ccc(-c3c[nH]c4ccccc34)cc2)C(C)C)C(C)C)CN(C)C1=O
CCn1c(=O)c2nc(CCC(=O)NCc3ccc4c(c3)OCO4)[nH]c2c2ccccc21
CC(C)CC(NC(=O)C(CO)NC(=O)C(C)N)C(=O)O
Cc1cc2[nH]c(=O)c3c(c2cc1C)NS(=O)(=O)NC3=O
CCCCn1c(=O)ccc2cc(C)c(N3CCCC3)cc21
COc1ccc(-c2nc(CS(=O)CC(=O)NCc3ccc(F)cc3)sc2C)cc1
Clc1ccc(CN2C(=Cc3cccnc3)CCC2)c(Cl)c1
Cn1nc(C(F)(F)F)c(Cl)c1-c1cncc(Oc2cc(F)cc(F)c2)c1
c1ccc(-n2c(-c3ccco3)nc3ccccc32)cc1
CC1CCCC(NC(=O)OC2CC3C(C2)C3(C)C)C1C
C[n+]1ccc(Nc2cc3c(cc2N)c2cc(N)ccc2c2ccc4ccccc4c23)C(C)N1
Cc1nc(SCC(=O)NCc2cccs2)c2c3c(sc2n1)CCCC3
Cc1cnc(C#Cc2ccc3nc(N)nc(N)c3c2)cn1
O=CN1CCC(N2CCC(Cc3ccccn3)CC2)CC1
CCN(CC)C(=O)C1CN(C(=NC#N)Nc2ccccc2)COc2cc(N(C)C)ccc21
CC1=CC(C)(C)Nc2c3c(noc2=O)OC(C)(C)C(O)N13
OC(c1cccnc1)(c1ccn[nH]1)C1CC1
COc1ccc2c3c1OC1C(OCC1F)CC(C(=O)O1)C3C12
N#Cc1c(Nc2nc(NC34CCC5CC(CC(C5)C3)C4)c3ccccc3n2)nc2sccc2n1
O=C(Nc1sc2c(c1-n1cc(-c3ccccc3)nn1)CCS2)c1cccs1
CCNC(CNC(CSCC1=C(C)C2CCC1C)c1cccc3ccnc(c12)C3=O)CCCCC
CCOC(=O)c1ccc(Cn2c(Cl)cnc2N2CCN(CCOC)CC2)cc1
FC(F)(F)c1ccc2c(c1)c(OCc1ccccc1)cc1n2CCCC1
CC(C)(C)C1CCc2cc(S(=O)(=O)CC3(CNC(=O)c4cnccn4)CCCC3)ccc2C1
NC(=S)N1CCCC(c2noc(-c3ccc(F)cc3)n2)C1
O=C1CCN(c2cc(=O)[nH]c3ccc(S(=O)(=O)O)cc23)C(=O)N1
O=C(CCCN1C(=O)C2CC=CCC2C1=O)Nc1nc2ccccc2s1
COc1cccc2c1cc1c(=O)n(-c3ccc(OC)c(OC)c3)nnc1-2
Cc1cc(C)c2cc(C#N)c(N3CCC(C(N)=O)CC3)sc2c1
CCOC(=O)c1sc(Nc2cc(C)c(OC)c(C)c2)nc1Cl
CC(CP(=O)(O)O)C(=O)O
COc1ccc2nc(-c3ccc(C)cc3)c(OC3CN(C(=O)c4ccccc4F)C3)nc2c1
COC1CCC(N2CCCC(n3cc(C(NC(=O)c4cc(C(F)(F)F)cc(C(F)(F)F)c4)c4cncs4)nn3)C2)CC1
Cc1cc(C(=O)Nc2ccc(-c3cc4cc(C(=N)N)ccc4o3)cc2)c(C)o1
N#CC(=Cc1cccs1)S(=O)(=O)c1ccccc1
COc1cc(O)ccc1-c1cc(-c2ccccc2O)nc(SCCN(C)C)n1
Nc1ncnc2nc(N3CCN(c4ccc(C(F)(F)F)cc4)CC3)sc12
COc1cccc(C=C2SC(=Nc3ccc(F)cc3)NC2=O)c1
CCCC(=O)c1cnc2c(OC)cccc2c1Nc1ccc(N2CCN(C)CC2)cc1
Cc1nc2ccc(C(=O)c3ccccc3N)cc2c(=O)n1CCCCCCCCCCCCc1ccncc1
O=C(CC1SC(c2ccc(F)cc2)N(C(Cc2ccccc2)C(=O)O)C1=O)Nc1ccccc1F
FC(F)(F)c1cnn2c(N3CCCCC3)cc(-c3cncn3Cc3ccccn3)nc12
CCCCN(C(=O)CSc1nnc(COc2ccccc2)n1CC)C1CCS(=O)(=O)C1
CC(C)(C)CN1CCN(c2ccccc2)CC1
CC(=O)Oc1ccc2c(c1)C(C)(C)CCC2CCCC(=O)OC1OC(CO)C(OC2OC(CO)C(O)C(O)C2O)C(OC(=O)C=Cc2ccc(C)c(C)c2)C1OS(=O)(=O)C(C)C
CNCC(=O)c1ccc2[nH]c3cnc(NC)nc3c2c1
O=C(CO)NC1CCN(Cc2ccc(OC3CCN(Cc4ccc(C#N)cc4)CC3)cc2)CC1
NC1=NC(CF)(c2cc(Nc3nc4ccc(Br)cc4s3)ccc2F)c2[nH][nH]c21
O=C1NC2C(=Cc3ccc(Cc4ccccc4)cc3)N=C1OCC2c1ccccc1
CC(=O)OC1C=C(C)CC(C)=C1CCC=C(C)CCC(=O)O
CCCC(=O)OCC(=O)c1ccccc1Br
C=C(C)C1CCC2(COC(=O)c3ccc(OCCCC)c(OCCC)c3)CC3(CO3)OC1CCC2(C)O
COc1cccc2c1CCCC(c1cccc(OC(=O)NCC(C)(C)C)c1)C2
CCCCN1CCC(OC(=O)c2ccco2)CC1
Cc1ccnc(-n2nc(C)cc2C2SCC(=O)N2c2ccc(Br)cn2)n1
CCOC(=O)CCn1cc(Br)cc(NC(=S)Nc2cccc(C)c2)c1=O
CC(NCc1ccc(-c2ccccc2F)s1)C(OCc1ccccc1)C(=O)Oc1ccccc1
CC(=O)OC1CC(O)C2=CC(OC(=O)C=C(C)C)C13CCC2(C)C(Cl)C3=O
CC1=CC(=NNC(=O)c2ccncc2)c2cccc(C)c2C1
Clc1ccccc1-c1nc2ccc(-c3cscn3)cc2[nH]1
COc1ccc(-n2c(SC)nnc2Cc2ccc3c(c2)CCC3)cc1
c1cc(OCCCCOCCCN2CCOCC2)ccc1CN1CCCCC1
CCc1cnc(N)nc1-c1ccc(Oc2ccc3nc(N)nc(N)c3c2)c(F)c1
COc1ccccc1N1C(=O)C2=C(C1=O)C1CCC1C2C
COc1ccccc1C1CC(=O)Nc2c1c(C)nn2-c1ccccc1
Cc1ccc2c(c1)C(=O)CC1(CCN(Cc3ccccc3)CC1)O2
CNc1nc(-c2ccncc2)cs1
O=c1c2ccccc2oc2nc3n(n2c1=O)CCCCC3
Cc1cc(O)cc(C)c1CC(N)C(=O)N1CCCC1C(=O)N1CCc2ccccc2C1
Cn1ccc2cn(-c3c(Cl)cccc3Cl)c(=O)nc2c1=O
C#CCSc1nc(N)c2ncn(C3OC(COP(=O)(O)OP(=O)(O)OP(=O)(O)O)C(O)C3O)c2n1
Cc1ccc(COc2cc(C)c3cc(NC(=O)C4=CC(=O)c5ccccc5C4=O)oc(=O)c3c2)cc1
Cc1ccc(CNC(=O)c2cnccn2)cc1
O=C(O)c1cc([N+](=O)[O-])ccc1SCc1cccc([N+](=O)[O-])c1
Cc1ccc(-c2cc(NC(=O)CCCCCCC[N+](C)(C)C)sc2C)cc1
O=C(Nc1ccc([N+](=O)[O-])cc1F)c1c(O)[nH]c2ccccc2c1=O
O=C(O)C(=O)NC1CCCCC1C(=O)N1CCC(N2Cc3ccccc3NC2=O)CC1
Cc1cc(C)cc(-n2c(=O)c(C)c3c(nc(N4CCCC(N(C)C)C4)n3)c2=O)c1
OCCN(CCO)c1ccccc1Br
COC(=O)CCC1=C(C(=O)OC(C)C)C2C(=Cc3ccccc3)C(=O)C(C)(c3cccc(O)c3)N2C1=O
CSc1ccccc1NC(=O)CSCCC(=O)O
CN(C)C(=O)c1cccc(F)c1
Cc1cccc(-c2nn(-c3ccc(F)cc3)cc2CNC2CCCC2)c1
O=C(Cc1ccccc1)NC1CCCc2cc(S(=O)(=O)N3CCCC3)ccc21
OCC1OC(c2nc(NCc3ccc(I)cc3)ncc2F)C(O)C1O
CCCCOc1ccccc1C(=O)NCC(c1ccc(C)cc1)N1CCN(c2ccccc2F)CC1
Cc1ccc(N2C(=O)N(O)N(CC(=O)O)C2=O)cc1C
Cn1c(=O)c2nc(-c3ccc(OCc4cccs4)cc3)oc2n(C)c1=O
C=C1CCC2C(C=C(C)C(=O)CC3(CC1O)CCC2)C1CC(OC)OC1O3
O=C(CCCCCN1CCCCC1)Nc1ccc(C=NO)cc1
Cn1c(=O)c2c(ncn2CN2CCC(C(=O)NCC3CCCO3)CC2)n(C)c1=O
NC(=O)c1cccc2c(-c3ccc(S(=O)(=O)c4ccc(F)cc4)cc3)cc(N)nc12
CCc1ccc(CNC(=O)c2nc(C)n(Cc3ccc(OC)cc3)n2)cc1
OCC1OC(n2cnc3c(-n4cnc5c(OCCF)nc(N6CCNCC6)nc54)ncnc32)C(O)C1O
CCCc1cc2c(C#Cc3ccc(F)cc3)n[nH]c2cc1OCCN1CCOCC1
O=S(=O)(Nc1nccs1)c1ccc(Nc2ncc(Br)c(NC3CCCC3)n2)cc1
Nc1cc2nc(N3CCOCC3)nc(Nc3cccc(F)c3)n2n1
O=c1c(C(c2ccccc2)c2ccccn2)sc2ccccc12
COc1ccccc1C(C)C1CCC2C3CCC4CC(=O)CCC4(C)C3CCC12C
CCOc1cc(C2C3CC[N+](C)(Cc4ccc5c(c4)OCO5)C3C2=O)cc(I)c1OC
CC1CC(C)CN(c2ncc3c(=O)n(-c4cccc(F)c4)c(-c4ccc(F)cc4)nc3n2)C1
C=CCn1nnnc1CN(C)CCc1ccccn1
C=C1C(Cc2ccccc2)C(=O)N(CC(=O)N(C)Cc2cccnc2)CCN1S(=O)(=O)c1cccc(C(F)(F)F)c1
COC(=O)CNC(=O)CC(C(=O)OC)N(Cc1ccccc1Br)C(=O)c1ccc(C)o1
COCCC#Cc1ccc(CNCCCc2ccc(Cl)cc2Cl)cc1
O=C1c2[nH]c3cc(Cl)cc(Cl)c3c2NC(c2cccc(Cl)c2)C1CCCN1CCN(C(c2ccccc2)c2ccccc2)CC1
CC(C)(C)c1ccc(NC(=O)CN2C(=O)NC3(CCCCC3)C2=O)cc1
CCc1ccc(N=Nc2ccccc2C(=O)O)cc1
Cc1cc(Br)ccc1OCc1ccc(-c2nnn(Cc3noc(C(C)C)s3)n2)nc1
O=[N+]([O-])c1ccc2c(c1)C1(CCNCC1)CCN2
COCCOCCN(CCOC)Cc1c(-c2ccc(Cl)nc2)nc2n1CCS2
COc1ccc(C(=O)C=CC(=O)NCc2cccc(C)c2C)cc1OC
CCC(C(=O)Nc1ccc2nc(NC(=O)C3CCCCC3)sc2c1)c1ccccc1
COc1ccc(C=CC(=O)c2ccc(-c3ccc(C#N)cc3O)cc2)c(OC)c1
CCOC(=O)C1CCN(C(=O)Cn2nc(-c3ccoc3)c3ccccc32)CC1
CCC(C)C(NC(=O)NCCC1CCN(Cc2cc(C)cc(C)c2)CC1)C(=O)CC(C)C
C=C1CC2C(C1)(CO)C1(CCC(C)C)C3CCC1(C)C2C3
O=C(c1ccccc1)c1c(C(F)(F)F)[n+]([O-])c2ccccc2[n+]1[O-]
[O-][n+]1nc2c(s1)CCC2
COC(=O)c1cc(OC)cc(OC)c1
CCC(C(N)=O)n1cc(Cc2cn(Cc3cccc(F)c3)c(=O)[nH]c2=O)nn1
CC(=O)Oc1ccc(C(=O)C=Cc2ccc(O)c(O)c2)cc1C(=O)CC(C)(C)O
COc1ccc2c(c1)c(C(=O)CCC(=O)OCc1cccnc1)c(C)n2Cc1ccc(C(=O)O)cc1
CC1OC(n2cc(C#N)c(=S)[nH]c2=O)CC1O
COc1ccc(CN2C(=O)CSC2c2cc(OC)c(OC)c(OC)c2)cc1
Cn1ncc(NC(=O)c2nc(C3CC3)cnc2Nc2cncnc2)c(C#N)c1=O
Cc1nnc2[nH]cc(-c3ccc(NS(C)(=O)=O)cc3)c(=O)n12
O=C(C1CCCCC1)N1CCC(CNc2ncnc3c(C(F)(F)F)cccc23)CC1
CSCCC(NC(=O)c1cc(C2CC2)nc(N2CCN(C)CC2)n1)c1ccnc2nc(N)ccc12
Cc1cc(N2CCCC2)c2c(c1)N(Cc1ccc(C(F)(F)F)cc1F)C(=O)CO2
Cc1noc2ncnc(Oc3cccc(OCc4cccc(F)c4)c3-c3ccc(F)cc3)c12
CNC(=S)NCC1CCCN(CCCN(C(C)=O)c2ccccc2Cl)C1
COc1ccc2ccccc2c1CNCCN(C)C
CC(=NNC(N)=S)c1cccc([N+](=O)[O-])c1
CCC(=C(c1ccc(CNC(=O)c2ccccc2N)cc1)c1cc(Cl)c2cccnc2c1O)c1ccccc1
Cn1c([N+](=O)[O-])cnc1CN1CCCC1CO
CCOc1ccc(NC(=S)NC(=O)COC(=O)c2cccs2)cc1
COc1cccc(Cn2c(O)c3ccccc3nc2=S)c1
CON=C(C(=O)NC1C(=O)N2C(C(=O)O)=C(Cl)CSC12)S(=O)c1ccccc1
CCOC(=O)C(=NOCC)C(C)=O
Cc1ccc(-c2cn(-c3nsc4ccccc34)nn2)cc1
Cc1ccc(S(=O)(=O)NC(=O)C(NC(=O)C2CCCN2C(=O)c2ccc(-c3ccccc3)cc2)C(C)C)cc1
COc1cc2c(Oc3ccc(NC(=O)c4nn(C)c(=O)c5ccccc45)cc3F)ccnc2cc1OCCCNCCNC(=O)CC(C)C
CCN(CC)CCNc1ncc2nc(-c3c(Cl)cccc3Cl)c(=O)n(C)c2n1
Cc1ccccc1-c1noc(CN(C(=O)CC2CC2)c2ccccn2)n1
CC(NCCOc1ccc2c(c1C)OCCO2)C(=O)NC(CCSCC(O)C(Cc1ccccc1)C(=O)NC1c2ccccc2CC1O)Cc1ccccc1
COc1ccc(C(=O)NC(NC(=O)Cc2ccccc2)C(C)C)cc1
CN1C(=O)NC(c2ccccc2)=CC2CNC(=Nc3ccccc3)N=C12
CCOC(=O)N1Cc2c(NCc3c[nH]c4ccccc34)nc3ccccc3c2C1
Fc1cncc(CNc2nccc(N3CCOCC3)n2)c1
O=C(Nc1ccc2nc3n(c(=O)c2c1CCCCO)CCc1c-2[nH]c2ccccc23)c1
CC(=O)NC(CSN(C)C)C(=O)O
O=C(O)c1ccc2c(C3CCCCC3)c(-n3nnc4ccccc4c3=O)[nH]c2c1
CC1CCCN(Cc2ccc(C(=O)CSc3nnc(-c4ccccc4)o3)cc2)C1
FC(F)(F)c1ccc(Nc2cc(Nc3cc(Cl)cc([N+](=O)[O-])c3)ncn2)cc1
COc1ccccc1NC(=O)c1ccccc1OCc1ccccc1
O=C(O)COc1ccccc1Cn1ccc2cc(CNCc3ccc(Br)cc3)ccc21
CCCCCNCCc1ccc(CC(C)NCC(O)c2ccc(ccc2OCc2ccccc2)cc2)cc1
CCC(C)C(N)C(=O)N1CCCC1C(=O)N1CCCC1C(=O)N1CCCCC1CCOS(C)(=O)=O
C=CCc1ccc2cc1C(=O)N(CCBr)CCN(C)C(=O)CCCCCCC2
CCCCCCCCCCCCCC(O)C(N)CN(C)Cc1ccccc1
Cc1ccc(Cc2nnc3n2N=C(c2ccc(Cl)cc2)CS3)cc1
CC1(F)CCC(Cn2c(=O)n(CN)c3c2C(=O)c2c(CCc4ccccc4)cc(F)cc23)O1
CCCCNC(=O)COC(=O)c1ccc(Br)o1
CC1(CC(=O)NN2CCOCC2)CCCC(C)(C)N1Cc1ccccc1
CCN(CC(=O)Nc1ccccc1C(=O)OC(C)C(=O)NC(C)(C)C)C(=O)c1ccccc1Br
N#CCC(=O)Nc1cc2c3c(c1)CCN3C(=O)CC2=O
O=C(c1ccc(CSc2ncccn2)o1)N1CCc2ccccc21
CC(C)C#Cc1ccc(C#Cc2cnc3ccccc3c2)c(F)c1
Cc1ccnc(N2CCC(C(=O)N3CCC(c4c[nH]c5ccccc45)CC3)CC2)n1
Cn1c2c(c3ccccc31)CN(CCCN(C)C)CC2
COc1cc(NC(=O)CC2SC(NC)CS2)ccc1Cl
CCCc1nc(-c2ccccc2)sc1SCC(=O)NCc1ccco1
c1ccc2nc(COCc3cccc4nsnc34)ccc2c1
CSc1ccc(C2(C)CCN(C)CC2)cc1
CCCCOc1cccc(C(C)C)c1
C=CCn1c2ccccc2c2c3c(c4c(c21)CCCC4)C(=O)NC3
COc1ccc(CN2CCC3(CCN(Cc4cccnc4)C3=O)CC2)cc1-c1ccccc1
O=C(NC(=O)c1ccc2c(c1)OCO2)c1cc(Cl)ccc1O
CC(=O)NC(NCC(=O)Oc1ccccc1)C(=O)OC(C)(C)CC
Nc1ccc(C(=O)c2nccn2CCc2ccccc2)cc1-c1ccccc1OCCCc1ccccc1
CC12CC(C(=O)OCc3ccccc3)=C(N)C(C#N)=C1NC1CCCC12
NS(=O)(=O)c1ccc(CCNC(=O)CNC(=O)Cn2cnc3c(sc4nc5c(cc43)CCCC5)c2=O)cc1
COc1ccc(OC)c(NC(=O)c2ccco2)c1
CCCC1CCC(C(=O)O)C(CCCC)S1
COc1ccc(N2CCN(CCCCCn3cc(COc4ccc5c(=O)c5c(Cl)cccc6oc5c(C4CCCCC3)n3)CC2)cc1)C1CCCCC1
CCC1(c2ccc(OC)c(OC)c2OC)OC(c2ccc(N(C)C)cc2)=NC1=O
C1CCC2(CN1)CCN(Cc1ccccc1)c1ccccc1NC2=O
CC(=O)c1ccc(N(C(=O)C2CCCCC2)C(C(=O)NCc2ccco2)c2ccncc2)cc1
COc1cccc(CNc2n[n+](-c3ccccc3)nn2Cc2cccc(Cl)c2)c1
COc1ccc(-c2cc(C=O)cc3ccc(N)nc23)cc1OC
CCOC(=O)c1cnc2c(cnn2CC=Cc2ccccc2)c1Nc1cc(OC)c(OC)c(OC)c1
CCCC[n+]1c2ccccc2nc2ccccc21
Cc1onc(-c2c(Cl)cccc2Cl)c1C(=O)Nc1cccc2ccccc12
Cc1cc(NC2CCOCC2)n2nc(-c3ccccc3)c(-c3ccccc3)c2n1
COCCc1noc(CN2CCCN(C(=O)c3ccoc3C)CC2)n1
COc1ccc2c(c1)CCCN2c1cccc(F)c1
CCCCNC(=O)OCC1OC(n2cc(C)c(=O)[nH]c2=O)CC1O
Cc1ccccc1NC(=O)C1CCCN1S(=O)(=O)c1ccc(F)cc1
CCC(=O)c1cn(Cc2ccc(OC)c(OC)c2)c2ccc(NC(=O)NC)cc12
CCOc1n[nH]c(=S)n1C1CCc2ccccc2N1c1cccc2cccnc12
N=C(N)c1ccc(CC(NC(=O)C(CC(=O)O)NC(=O)C2CCN2C(=O)C(N)Cc2ccc(Cl)cc2)C(=O)OCc2ccccc2)cc1
Cc1cc(NC(=O)COC(=O)c2cccs2)ccc1Cl
COc1cc2ncnc(Nc3ccc(F)c(-c4ccnc(NCCN5CCOCC5)c4)c3)c2cc1OC
CC1CCC2C(C)C(OCCOCCOc3cccc(C=CC(=O)OCc4ccccc4)c3Oc3cc4c(cc3OS(N)(=O)=O)CCC4(C)C)OC3OC4(C)CCC1C32OO4
CCCn1c2c(c(O)c(-c3ccc4c(c3)OCO4)c1=O)C(=O)C1=C(C2=O)C2C=CC2C1C(=O)OC
CC(=O)OCC1C2C(OC(=O)Cc3ccccc3)C3(COC(C)=O)C(O)C(C)(C2=O)C3(OC(C)=O)C(OC(C)=O)C2OC(C)(C)OC12
[C-]#[N+]c1cncc(-c2ccc(C)c(-n3ncc4cc(Oc5ccc6ccccc6n5)ccc43)c2)c1F
CC(C)(C)N(Cc1ccncc1)c1nc2c(I)cccc2s1
CCc1cc2ccccc2n1C
CC(C)NC(=O)NCC(F)(F)CNC(C)(C)C
COc1cccc(C=C2SC(=S)N(SCC(N)=O)C2=O)c1
Oc1ccc(Nc2nc(-c3c[nH]c4ccccc34)cs2)cc1
CCOc1ccc(C(=O)Nc2cnn(C)c2Nc2nc(NCC3CC3)ncc2Cl)cc1
COCC(=O)NC1CN(C2CCC(NC(=O)c3ccncc3)CC2)C1
CCCN1CCC(c2ccncc2)C1
N=C(N)Nc1cccc(-c2cn3c4c(sc3n2)CCCC4)c1
Cc1ccc(-n2cc(C(=O)NC(=S)Nc3ccc(C)cc3)c(-c3ccc(C)cc3)n2)cc1
O=C(NO)c1ccc(O)c(O)c1
COc1ccccc1CNC(=O)C1CCN(C(=O)c2ccc(-n3cnnn3)cc2)CC1
Cn1c(=O)c2nc[nH]c2n(C)c1=O
CC1CN(C(C)CO)C(=O)c2cc(NC(=O)Nc3ccc(F)cc3)ccc2OC1CN(C)S(=O)(=O)c1ccccs1
CCn1c(-c2ccccn2)nc2c(NN=Cc3ccco3)nc(C)nc21
CC1CN(c2nccc(-c3cnn4ccc(-c5cnn(C)c5)cc34)n2)CCN1c1c(F)cc2c(=O)c(C(=O)O)cn(C3CC3)c2c1F
O=C1CC2(C(=O)N1)N1CCc3cc(O)ccc3C1c1c([nH]c3ccccc13)C2
CC1CCC(N)Cc2ccc(OCCF)cc21
CC(C)Oc1cc(-c2cccc(F)c2)cc(-c2ccccc2O)c(=O)n1CC(=O)N1CCCCC1CO
COc1ccccc1NC(=O)CN(Cc1ccccc1)Cc1ccc(OC)c(OC)c1
CCCNC(=O)c1nc(-c2ccccc2)oc1-c1ccccc1
Cc1ccn2nc(CSc3n[nH]c4cnccc34)nc2c1
O=C(C[n+]1ccccc1)NC1(C(=O)O)CCCC1
CC1SC(C)(C)C2(SCC(=O)N2c2ccc(O)cc2)P1(=O)O
COCC(=O)Nc1cc2c3c1c1c(c4c(n2CCO4)CCC(N2CCCC2)CC1)C(=O)OC3
C=C1C(=O)OC2C=C(C)CCC=C(C)CCC=C(C)CCC(=O)C21
CC(=O)OCC1(C)C(O)CCC2(C)C1CCC1(C)C(=O)OC(=CCC(C)C)CC12
CCCCCCCCC=CCCCCCCCCN(CCOCCCCCCCCCCCCC)CCCCCCCCCCCC
O=c1[nH]c(=O)n(Cc2ccc(C3C4CC5CC(C4)CC3C5)cc2)cc1F
O=C(O)c1cc2c3c(c(=O)oc2cc1CNc1ccc(CNCc2ccc(Cl)cc2)cc1)OCO3
N#[N+][N-]CCCC(c1ccccc1)c1ccccc1
CCCCCCCCCCCCC(N)CC
Cc1c(-c2csc(NCN3CCNCC3)n2)nc2c(F)cc(F)c(F)c2c1N1CC(C)(C)c2ccc(N3CCOCC3)cc21
O=C(NCCCNC(=O)c1cc2cc(Cl)ccc2o1)N1CCN(C(=O)c2ccoc2)CC1
CC(C)c1nn(C)c(Cl)c1CNCc1nc(C2CC2)no1
NC(CCS(=O)c1cccc(Oc2ccccc2)c1)C(=O)O
CCC1(C(=O)OC)C(c2ccc(OCc3csc(N)n3)cc2)CC1
FC(F)(F)c1ccc(Cn2cnc3c(-c4cc5cc(Cl)ccc5oc4=O)cccc32)cc1
CCCCCCCCc1ccc(C(=O)NCCCCCCCCCCSc2nc(N)c3cc(OCC=C)ccc3n2)cc1
COc1ccc(-n2ncc3c2CCC3)c2nc(C)nc(NCc3ccccc3)c12
CSc1ccccc1OCc1ccc(C(=O)NN=C(C)c2ccccc2Cl)[nH]1
COc1ccc(CN2CCCC2)cc1OCCCCCCCC(=O)O
O=C(NC1CCN(Cc2ccccc2)C1)c1ccc(Cn2cccc2)cc1
O=C(O)Cc1ccccc1CCc1ccc2ccccc2c1
CCN(CC)C(=O)C1CCN(c2nccnc2C2CCN(C(=O)c3c(C)noc3C)CC2)CC1
CC(C)(C)c1ccc(Nc2ncnc3c2oc2ccc(N(C)C)cc23)cc1
CSc1nc(N)cc(N)n1
CC1(C)CC(O)CN(S(=O)(=O)c2cnnn2C2CCCCC2)C1
CC(C)=CCCC(C)=CCc1c(O)cc(O)c2c(=O)cc(-c3c(C(=O)CCCO)c(-c4cccc(O)c4O)oc3CCO)oc(=O)c12
Cc1c(Nc2c(C#N)cncc2-c2ccc3ncn(C)c(=O)c3c2)c(Cl)c2nncn12
CC1OC(OC2C(O)C(O)C(CO)OC2OCCc2cccc(F)c2)C(O)C(OCc2nc3ccccc3s2)C1O
Nc1[nH]c2ccccc2c1C(=O)COC(=O)C1(c2ccccc2)CCCC1
CCCCCCCCNC(=O)Cn1c(=O)n(-c2ccccc2)c(=O)c2sc3ccccc3c21
CC(c1nccn1C)N1CCN(c2nc(-c3ccccc3Cl)nc3ccccc23)CC1
CCNC(=O)C(Cc1c[nH]cn1)NC(=O)C(Cc1csc2ccccc12)NC(=O)c1ccc2cc(OC)ccc2n1
C=CCn1c(N)c(C#N)c(-c2ccc([N+](=O)[O-])o2)c(=O)n1-c1ccccc1
Cc1ccc(N2CC(C(=O)NCC3CCCO3)CC2=O)cc1C
O=C(Nc1cccc(C(F)(F)F)c1)c1cc2ccccn2n1
Cc1ccc2c(c1)S(=O)(=O)Nc1cc(NC(=O)Nc3ccc(C(F)(F)F)cc3)ccc1-2
O=C(NO)c1cnc(CCc2cnc[nH]2)c(Cl)c1
COc1ccccc1N1CCN(CCCN2C(=O)C(=C3Sc4ccc(OC)cc4N3C)CC2C)CC1
NS(=O)(=O)c1ccc(CCNc2ccccc2C(=O)NC(=O)NCCc2ccccc2)cc1
O=[N+]([O-])c1cc(O)c2c3c1OC1C(O)C4Cc5c(O)ccc(OC6OCCCC6)c4CC4(OC(=O)C1C2)C4C5C3
COC(=O)N=C1NCC(c2ccccc2)N1
Nc1nc(Cl)c2ncn(Cc3ccco3)c2n1
COc1ccc2c(c1)c(=O)c(C(=O)c1cccc3ccccc13)cn2C1OC(CN)C(O)C1O
Cc1ccc(NC(=O)C(=O)Nc2ccc3ncnc(Nc4ccccc4)c3c2)cc1F
O=C(NC1CCCN(Cc2ccc3c(c2)CCO3)C1)c1ccccc1
O=Cc1ccc(C=NOC(=O)Nc2cccc(Cl)c2)o1
CC(NC1CCC(N2CCN(C(c3ccccc3)c3ccccc3)CC2)CC1)C(N)=O
O=C1CCC(c2ccc(-n3cc[nH]c3=O)cc2)=NN1
Cc1cccc2[nH]c(C)c(C(=O)NC(CC(C)C)C(=O)O)c12
CN(CCC#O)C1CCc2ccc(O)cc21
CCN(C)CC1CCc2c1ccc(O)c2O
Cc1cc(OCc2ccc(Cl)cc2Cl)c2cc(-c3ccccc3)c(-c3ccc(C(C)(C)O)cc3)sc2c1
CC1CC(c2nc(OCc3ccccc3)c(O)c3cccnc23)N=O1
COc1ccc2c(c1)c1c(c2C2OC(COC(C)=O)C(O)C(O)C2O)OC(C)(C)C=C1
CC12CCc3ccc(O)cc3C1(C)CCN2C(=O)c1ccco1
O=C1N(Cc2ccccc2)CCCC1(O)CN1CCN(c2ccc(OCC(F)(F)F)cc2)CC1
CCn1c(C)cc(CNC(c2ccncc2)c2ccc3c(c2)CCN3C(C)=O)c1C
COCC(Cl)(Cl)Cl
COc1c(-c2ccc(-c3ccccc3)[nH]2)c(=O)n(C)c2cccnc12
CC(=O)Nc1ccccc1Cn1ccsc1=Nc1ccccc1
Cn1nc(C(=O)NCc2cccnc2)c2c1-c1ccccc1S(=O)(=O)C2
Cc1[nH]c2ccc([N+](=O)[O-])cc2c1CCNC(=O)CN1C(=O)CCC(NC(=O)c2cccc(F)c2F)C1=O
Nc1ncnc2c1c(-c1ccc(Oc3cnc(N)cc3)nc1C#N)nn2CCCN1CCN(C2CCOCC2)CC1
COc1ccc(C2CC(=O)c3cnc(N4CCc5c([nH]c6ccccc56)C4C)nc3c2OC)cc1OC
CCC(Cn1cnc2c1c(=O)n(C)c(=O)n2C)C(=O)O
CCCCCc1nc(N)c2ncn(C3OC(COP(=O)(O)OP(=O)(O)OP(=O)(O)O)C(O)C3O)c2n1
O=C(NCCN1CCOCC1)c1cnn2c(C(F)F)cc(C3CC3)nc12
CC(C)n1c(SCCCOCc2ccccc2)nc2ccccc2c1=O
COCC(=O)N1CCC2(COCc3nc(-c4ccco4)nn32)C1
Oc1ccc(-c2cc(-c3ccccc3)nc(-c3ccco3)c2)cc1
NC(=O)C(Cc1cccc(F)c1)C(=O)Nc1cccc(-c2cccc(-c3nc4cc(C(F)(F)F)ccc4[nH]3)c2)c1
CC(NC(=S)NNC(=S)Nc1cccc(C#N)c1)c1ccccc1Cl
COc1ccc2[nH]cc(CCNC(=S)Nc3ccc(C(C)(C)C)cc3)c2c1
Fc1cccc(-n2cncn2)c1CC1CNc2ccc(Cl)cc2O1
CCc1ccnc(NC(=O)Nc2cnn(Cc3ccccc3C)c2[N+](=O)[O-])c1
CCCCNC(=O)Nc1cccc(CC)c1NC(=O)N(CCCC)CCCC
O=NN1C(C(=O)C=Cc2ccc3ccccc3c2)CCCN1CSSCc1ccccc1
N#Cc1ccc(S(=O)(=O)NCC23CCC(CC(NC(=O)C4NC5ONC(C)C5)C4Cc4ccccc4)C2O3)cc1
Cc1ccc(S(=O)(=O)n2cnc3c(N4CCNCC4)nccc32)cc1C
O=C1N(Cc2ccc(N3CCNCC3)cc2)CCCC12CCN(c1cnc3ccccc3n1)CC2
O=C(CSc1ccc2nnc(-c3ccccc3)n2n1)N1CCN(c2ccc(F)cc2)CC1
Cc1cccc(C(=O)N2CCC(c3nc4ccc(C#N)cn4c3Oc3ccc(Cl)cc3)CC2)c1N
NC1CN(c2ncc(-c3ccc(-c4ccc(O)cc4)cc3)c3cc(NC4CCOCC4)ccc23)CC1c1ccccc1
CCc1ccc2[nH]c(=O)c(CN(CCC)CC)cc2c1
Cc1cc(Br)ccc1OCc1ccc(-c2nnn(Cc3noc(C(C)C)s3)n2)nc1
O=P1(Cc2ccccc2)OC(COCCCCCCCc2ccc3ccccc3c2)C(O)C(O)C1O
C=CCN1C2CCC1C(C(=O)OC)C(OC(=S)Nc1ccccc1)C1CCCC12
CS(=O)(=O)NCc1ccccc1
CCCCCCCCCC(=O)Oc1ccc2c(c1)C1CC1(C(=O)NCC(C)(C)O)C1CCC(C2)C1
O=[N+]([O-])c1ccc(Nc2ccc(S(=O)(=O)NCC3CCCO3)cc2)c(Cl)c1
CCCc1cc2c(o1)N(c1ccccc1)C1CCCN(C)C1C2
COC(=O)CC1(OC)C23COC(c4ccc(C(=O)OC)cc4)(O2)C(CO)C(C)C(C)C13
Oc1ccc(Nc2nnc(-c3ccc(CN4CCCC4)c(N4CCCCC4)n3)s2)cc1
CC(=O)c1sccc1NC(=O)Cc1ccccc1
O=C(c1ccc2nn(-c3ccc(Cl)cc3)nc2c1)N1CCC1
O=C(CSc1nnc(-c2ccncc2)o1)NC1CN(Cc2ccccc2)CC1=O
O=C(CSCc1cccc([N+](=O)[O-])c1)NC1CC(=O)N(c2ccc(F)c(F)c2F)C1=O
Cn1cc(-c2ccccc2C(=O)Nc2ccc(C3CC(CO)C(O)C(O)C3N)cc2)c2cncnc21
CCOc1ccc2nc(NC(=O)CSc3nnc(C)s3)sc2c1
COc1nc2ccccc2nc1N1CCN(C(C)CC(C)(C)O)CC1
CCCCCCCCCCCCCCN(C)C1CCc2cc3c(cc2C1C)OCO3
Cc1nc(C)c(CN2CCCC2Cn2cc(Br)cn2)s1
Cc1cc(NC(=O)Nc2nc3n(n2)C(c2cccnc2Cl)CC(C)O3)no1
COC(=O)C(Cc1ccccc1)NC(=O)C1CC(=O)NC(C(=O)OC)C1
Cc1cc(C2CCCCN2C(=O)CCn2cc(C(F)(F)F)cc2Cl)on1
CC(C)=CCC1(C)C(=O)OCC1C(C)=CCO
COc1ccccc1-c1cc(CNc2c(N)n(Cc3ccccc3)c(=O)[nH]c2=O)ccn1
COc1ccc(C2CN(C)CC3CCCCN23)cc1
Cc1ccc(CCNC(=O)c2ccc(Cn3nc(N4CCCC4)c4c(=O)nc(Nc6ccccc5)[nH]c43)cc2)o1
CCc1cc(=O)c2c(O)c(OCc3ccc(F)cc3)c(C)cc2o1
Cc1c(C(=O)c2ccccc2)c2ccccn2c1C(=O)c1cccc(F)c1
CCCOc1ccc(S(=O)(=O)NCCNc2ccc(C)c(N)c2)cc1C(F)(F)F
Cc1ccsc1C=NNC(=O)CCCC(=O)NCCCn1ccnc1
O=NN(CC1OCCC(O)C1O)C(O)CO
O=S(=O)(Nc1ccncc1SCc1ccccc1F)c1ccc(Cl)cn1
CCCN(CCC)CCc1ccc2[nH]c(-c3c(F)cccc3Cl)nc2c1
Nc1ncnc2c1cc(-c1ccccc1)n2-c1ccc(F)cc1
Nc1nc(OCCc2c[nH]c3c(=O)nc[nH]c23)c2[nH]cnc2n1
COc1cccc(CN(C)C(=O)CN2C(=O)NC(C)(c3ccc(C)cc3)C2=O)c1
CNc1nc(Oc2ccc(N=C(C)C(C)C)cc2)c2ncn(C3OC(O)C(O)C3O)c2n1
O=C(Nc1nccs1)C1CCN(S(=O)(=O)N2CCCCC2)CC1
Ic1cc2ncnc(Nc3ccc(F)c(Cl)c3)c2cn1
O=C(O)CC1SC(NN=Cc2ccc(Cl)cc2Cl)=NC1=O
CCOC(=O)C1CCN(Cc2ccc3c(=O)n(C)c(=O)n(C)c3c2)CC1
Cc1ccc(-c2nc(SCCCc3ccccc3)nn2CC(=O)N2CCCCCC2)cc1
O=C(COC(=O)c1cccc(OC(F)F)c1)NCc1ccc(F)cc1
CCCCCCCCCCCCCCOC(=O)CC(O)CCCCCC1OC1c1ccccc1O
COc1ccc(C(C)=NNC(=S)NO)cc1OC
Cn1ncc2c1C(=O)N(CCO)C2=O
Cc1ccc(N(CC(=O)NCc2ccco2)C(=O)c2csnn2)c(C)c1
COc1ccc(OC)c(CN2CCC(NCC3c4ccccc4CCc4ccccc43)CC2)c1
Cc1ccc(Nc2nc(N)ncc2C(=O)Nc2cccc(Cl)c2)cc1
COc1ccc(-c2cnc(NC(=O)C(F)(F)F)s2)cc1OC1CCCC1
CC(=O)C1(C)C=C(C(=O)N(C)Cc2c(F)cccc2Cl)CSc2c(F)cc(F)cc21
CC1CCCC(C)N1CCCCCOc1ccc(Cc2ccccc2)cc1
CCOC(=O)C=C(C)C(=O)CCC1(C)OC1CCC(C)=CCOC
NC(=O)c1c[nH]c2cc(Cn3cc(I)cn3)ccc2c1=O
O=C(c1cccc(Cl)c1)c1ccc(F)cc1
Cc1ccc(-n2ccc(NCc3[nH]cnc3CC(C)C)nc2C)n1
NC(=S)n1nc(-c2ccccc2)n(CCOCCOCCO)c1=S
COCCOCCOCCOCCOc1ccc2c(c1)C(c1ccccc1)=CC(CCCC(=O)OC)N2
CC(=O)Nc1ccc(C(=NCC2CCCO2)NO)cc1
CCN(CC)CC1C(C)(C)CC2CC1C2(C)O
O=C1C(Cl)=C(Nc2cccc(CCC(=O)O)c2)c2cccc(O)c21
O=C(COC(=O)c1cccc(OC(F)F)c1)NC1CCCCC1
CC(NC(=O)Nc1ccc(CN2CCCC2CO)cc1)C(C)(C)C
Cc1ccc2c(c1)C(=O)N(CC1(c3ccccc3)NC(=S)NC1=O)C2=O
CCC(C)C(NC(=O)N1CCOCC1)C(=O)NC(CCCNC(=N)N)C(=O)c1nc2ccccc2s1
Cc1ccc2cc(CNCCCCCCNc3c4c(nc5ccccc35)CCCC4)c(=O)oc2c1
COc1cccc(C=NNC(=O)c2ccc(Br)o2)c1O
COc1ccc2c(c1)CCC(COc1cccc3c(=O)c4ccccc4oc13)C2=O
CCSC1(NC(=O)Nc2ccc(OC)cc2)CC(OC)OC1
CCCN(Cc1ccncc1)Cc1nc(-c2ccc(OC)cc2)no1
O=C(CSc1ccc(-c2ccccc2)nn1)N1CCCCCC1
O=C(Nc1nc(-c2ccncc2S(=O)(=O)Cc2cccnc2)cs1)c1c(F)cccc1F
O=c1[nH]c(=O)n(CCCCn2nnc3ccccc32)cc1O
CC(C)(C)OC(=O)NC1CCCN(S(=O)(=O)c2ccc(Cl)cc2)C1
CCN(Cc1ccccc1)C(N)=NC(=O)Nc1ccccc1
CCNC(=O)c1onc(CSc2ccc(F)cc2F)c1C
COc1ccc(CCOCCc2cc[nH]n2)cc1OC
Cn1c2c(c3cc(S(=O)(=O)c4ccc(N)cc4)ccc31)C1CCC(C2)N1
COc1ccccc1N1CCN(C(=S)Nc2ccccc2)CC1
CN1CCCC(c2ccc(Sc3ccc(C#N)cn3)cc(OC(F)F)c2OCc2ccccc2)C1
CC(C)(C)OC(=O)c1c(-c2ccc(Br)cc2)csc1NC(=O)c1ccccc1N
O=C(CCCc1c[nH]cn1)OCc1ccc(Oc2ccc(Cl)cc2)c(Cl)c1
COc1cc2c(cc1OC)-c1c3c(nc-2n1CCCn1ccc(OC)c1C)CCCC3
CCn1nc(CN2CCC(C)CC2)cc1N1C(=O)c2ccccc2C1=O
CC(C)CCNC(=O)CSc1nnc(C)c(=O)n1C1CC(C)CC(O)C1
CC1CN(c2nc(N)c(F)c(N3CC4(CC5=OC(F)(C#N)C5(C)CO6)n43)C2)CCO1
O=C(c1cc(-c2ccc(F)cc2F)n[nH]1)N1CC2C=CCC1CC2
CCC1C2Cc3ccc(O)cc3C1(C)CCN2C(=O)CCN1CCCCC1
CC(C)c1sc(C(C)(C)C)cc1N1CC(C)(C)c2nc(-c3ccc(F)cc3)sc2C1=O
C=C1CC(OC)C2C(C)(C)C(OC(C)=O)CCC2(C)C1CC(OC)C(=O)NCCCC
COC(=O)C(Cc1ncc[nH]1)NC(=O)CCc1nc2ccccc2s1
O=C(Nc1nnc(-c2cccc([N+](=O)[O-])c2)s1)C1CCCCC1
CCN1CCN(Cc2ccc(OC)cc2)CC1
O=C(Nc1nnc(SCc2cccc(F)c2)s1)c1ccc(F)cc1
CCN1C(N)=NCC1C
COc1ccc(Cn2cc(C=Cc3ccccc3)c(=O)n(CC(=O)NC3CCCCC3)c2=O)cc1
c1csc(Nc2nc3ccccc3n3cnnc23)c1
O=C(NCCNC(=O)c1cnc(Oc2ccc3c(c2)OCO3)s1)c1ccccc1
O=C(Nc1ccc(F)c(Cl)c1)C1CCCN1C(=O)C1CC(Nc2ncccc2F)CC1
CCCc1nc(C)c(C(=O)COc2ccc(C=NNC(=O)c3ccccc3)cc2)o1
Cc1nn(Cc2ccc(F)cc2)cc1COc1ccc(-c2ccc3c(c2)cc2n3CCCC2CC(=O)O)cc1
Cc1cc(Br)cc(C(=O)N2CCC(NCc3ccc(Cl)c(Cl)c3)CC2)n1
Cc1ccc(NC(=O)C2CCN(S(=O)(=O)c3cc(Cl)ccc3Cl)CC2)nc1
CC(C(=O)O)c1ccc(-c2ccccc2-c2ccc(OCCCN3CCCCC3)cc2)cc1
CCc1cc(=O)oc2cc(C(C)C(=O)N3CCN(c4cccc(Cl)c4)CC3)c(O)cc12
CC(N)=C1C(=O)CC(c2ccccc2)CC1=O
O=C(c1ccccc1)c1c(C2=NCCN2)sc2c1CCN(Cc1ccccc1)C2
COc1cccc(Nc2ncnc3ccc(NC(C)=O)cc23)c1
CCOC(=O)c1ccc(N2CC(=O)N3CCc4ccccc4C3C2)c(Cl)c1
CC(COc1cccc(OCCOc2ccc(OCC(=O)O)c(C(F)(F)F)c2)c1)C(=O)O
COc1ccc(C(=O)OCC2CNCC(C(=O)N(C)C)O2)cc1
C=CC(=O)Nc1ccc(O)c2ncccc12
CC(C)CC1CNC(=O)C(=O)N1Cc1ccc(F)cc1
CN(Cc1ccco1)c1cncc(-c2ccc(C(F)(F)F)cc2)n1
CC1(C)Oc2cc(C34CC5CC(CC(C5)C3)C4)oc(=O)c2CN1
CCC(CC)(c1ccc(OCCCCSc2ccccc2)cc1)c1ccc(O)cc1
Cc1cc(-c2n[nH]c3cc(NC(=O)NCc4ccco4)ncc23)cnn1
O=C1CCCCCCCCCCCC2CC(NS(=O)(=O)c3c[nH]c4ccc(O)cc34)C1CN2
CCCc1ccccc1NC(=O)CN1C(=O)COc2ccc(S(=O)(=O)N3CCCC3)cc21
COc1ccccc1NC(=O)Cn1c(=O)n(CCCCC(=O)NCc2cccs2)c(=O)c2ccccc21
CCN(C(=O)COC(=O)c1cc2ccccc2cc1C)c1c(N)n(Cc2ccccc2)c(=O)[nH]c1=O
Cc1cc(Br)cc(C(=O)N2CCC(NCc3ccc(Cl)c(Cl)c3)CC2)n1
Nc1ccc2oc(C(=O)NCc3ccncc3)cc2c1
COc1cc2ccccc2nc1NC(=O)c1c[nH]c2c(C)cccc12
CC(NC(=O)C(c1ccccc1)c1ccccc1)C(=O)O
O=C(Nc1ccon1)c1ccc(CNC(=O)c2ccc(Cl)cc2)cc1
COc1ccc(NC2CCCN(c3ncnc4[nH]ccc34)C2)cc1
Cc1ccc(S(=O)(=O)N2CCN(CCCc3ccccc3)CC2)cc1
COc1ccc(-c2noc(Nc3cccc(-n4ccc5ccccc54)n3)n2)cc1
COc1ccccc1C1=NN(c2ccc(Br)cc2)C(c2c(O)cc(C)n(C)c2=O)c2ccccc21
Cc1cc(C)cc(NC(=O)Cn2c(=O)cc(-c3ccccc3)c3cc(Cl)ccc32)c1
O=C(c1cccnc1)c1cccn(-c2ccccc2)c1=S
COc1cc2c(cc1OC)-c1n[nH]c(-c3ccc(C#N)cc3)c1C2
Cc1c2c(nn1-c1ccccc1)S(=O)(=O)CC(C)(C)S2
CNC(=O)Oc1cccc(C(=O)OC)c1
Nc1ncc2c(n1)CCN(C(=O)c1ccoc1)C2
N=C(NCc1ccccc1)SCc1cc(Cl)ccc1N1CCN(C(=O)CCc2ccc(Br)cc2)CC1
Nc1ncnc2c1ncn2C1OC(COP(=O)(O)OP(=O)(O)OP(=O)(O)OC2CC(n3cc(F)c(=O)[nH]c3=O)O2)C(O)C1O
O=C(NC1(c2cccs2)CCCC1)C1COc2ccccc2O1
CC1CC(=O)C=C2C3CC(C)C4(O)OC(=O)C=CC43CC21C
Nc1sc2ccccc2c1C(=O)c1ccc(Br)cc1
O=C(CCCC1CCN(Cc2ccc3ccccc3n2)CC1)C1(c2ccccc2)CCCC1
CC1=CCCC2(C)OC2CC(O)C2(CO)C1CC2
Cc1noc(C)c1CN1CCC2(CC1)CCN(Cc1nccs1)CC2
O=C(CCN(c1ccccc1)c1ccccc1)NC(c1ccc(Cl)c(Cl)c1)C1CCCCC1
Cc1cn(C2CC(O)C(CNC(c3cccc(F)c3)C(F)(F)F)O2)c(=O)[nH]c1=O
O=C(CNC(=O)C1(O)c2ccc([N+](=O)[O-])cc2NC(c2ccccc2)C1CP(=O)(Oc1ccccc1)Oc1ccccc1)OCc1ccccc1
CN1CCN(c2nc(C(F)(F)F)nc3ccc(-c4cccc(Cl)c4)cc23)CC1
CNCc1nc(-c2cccn2C)no1
Cc1cccc(C)c1N1C(=O)C(C)(C)C=C1C
CC1CCCC(NC(=O)c2cc3ccccc3oc2=O)C1
Cc1cccc(NC(=O)CS(=O)c2n[nH]c3c2CN(C(=O)Cc2ccc(F)cc2)C3)n1
CN1C(=CC(=O)c2ccc(Br)cc2)C(C)(C)c2ccccc21
Cc1ccc(N)c2c1Oc1ccccc1OC2
CCCCOc1ccc(CC(NC(=O)OC)c2ccncc2)cc1
Cn1cccc1CNC(=O)C1CCN1S(=O)(=O)c1cccs1
Cc1cc(NC(CC(C)C)C(=O)NC(C)c2cc(C(F)(F)F)cc(C(F)(F)F)c2)ccc1O
CCOC(=O)CC1CCN(Cc2cccn2C)CC1
Cn1cnnc1SCCCNC(=O)c1ccc(COc2ccccc2)cc1
O=C(CCCCC1C(=O)N(c2ccccc2)N=C1c1ccccc1)NN=CC(=O)c1ccccn1
OCC1C(O)C(O)C(O)CN1CCOCc1cccs1
COc1ccc(CN=C(NO)c2cccnc2Oc2ccc(F)cc2)cc1
O=C(Nc1ccc(OCc2ccccc2)cc1)c1ccc(-c2cccc(-c3nc4cc(C(F)(F)F)ccc4[nH]3)c2)cc1
Nc1ncc2c(n1)CCN(C(=O)c1ccoc1)C2
O=C(Nc1cccc(F)c1)Nc1ccc(C(=O)NC2CCCC2)cc1
CCOC(=O)C(=O)NC(C)c1ccc(OC2CCN(c3ccnc(N4CCCC4)n3)C2)cc1F
NC(=O)c1c[nH]c2cc(Cn3cc(I)cn3)ccc2c1=O
O=C1NC2C(=Cc3ccc(Cc4ccccc4)cc3)N=C1OCC2c1ccccc1
COc1ccc(C(=O)C(=Cc2c(Cl)cccc2Cl)S(=O)(=O)Nc2nccs2)cc1
CC1CCCCC12NC(=O)OC2(C)CN
Cc1cccc(C)c1-c1ccc2c(c1)C(NCc1ccncc1)C(N)CN2
CC1(C(=O)NC(Cc2ccc(-c3ccccc3)cc2)C(=O)O)CCCN1
O=C1OC(CO)CC1N1CCN(c2ccccc2F)CC1
O=C(Nc1nnc(C2(C3CCC3)CC2C(=O)Nc2ccc(F)cc2)s1)c1ccccc1C(F)(F)F
Cc1[nH]nc2c3c(ccc12)CCCC3=O
O=C(NCc1ccccc1Cl)c1cnc(-c2cccc(Br)c2)[nH]1
CC1(C)CC(O)Cc2oc(-c3ccc(F)cc3)cc(=O)c21
Brc1cccc(-c2nc(CN3CCCCCC3)co2)c1
COCCC#Cc1ccc(CNCCCc2ccc(Cl)cc2Cl)cc1
CCC(CC)=C(c1ccc(OCCN2CCOCC2)cc1)c1ccc(OC)cc1
OCC1CN(Cc2ccccc2)CC(n2cnc3c(N4CCOCC4)ncnc32)O1
Cc1cc(C)c(NC(=O)CSC2=Nc3cc(Cl)ccc3S(=O)(=O)N2CCc2c(F)cccc2F)c(C(F)(F)F)c1
CCOC(=O)C(Cc1ccccc1)N1C(=O)C2CC=CCC2C1=O
CC(=O)C1=C(CCNC(=S)NN=C2C(=O)N(C)C(=O)N(C)C2=O)C(C)(C)c2c1ccc1ccccc21
CCCCN(C(=O)C1CC1)c1cccc2ccccc12
Cn1nc2c(c1O)C(=O)C(C(C#N)c1ccc(Cl)c(Cl)c1)=CC2=O
CCc1nc2ccc(C(=O)NCCN3CCOCC3)cn2c1Cc1ccccc1
ON=C(c1ccccn1)c1ccccc1O
O=C(O)c1cccc(-n2c(SCC(=O)N3CCCCC3)nc3ccccc3c2=O)c1
CC(=O)NC(C)c1ccc(OC2CN(c3ncc(CC(=O)N4CCOCC4)s3)C2)cc1
CN1C(=N)NC(C)(c2nc(-c3nccs3)ccc2F)C12CN(c1ccc(F)cc1)SC2
Clc1ccc(Cn2ccc3cnccc32)cc1
CC1(O)c2cc(Cl)ccc2-n2c(C#N)ncc2C1c1cccc(Cl)c1F
CCOC(=O)c1cc2cc(C(=O)c3cnnn3C)ccc2s1
NC(=O)C(CCNC(=O)c1ccccc1)N=CNc1cccc(C(F)(F)F)c1
O=C(Cc1cccc(F)c1)Nc1cccc(Cl)c1
CC(C)(N)C(=O)NC(Cc1c[nH]c2ccccc12)C(=O)OCCCCCCCCc1cccc(OC2OC(CO)C(O)C(O)C(O)C2N)n1
O=C(CCOc1ccccc1)N1N=C(c2ccccc2)CC1(O)CC(F)(F)F
CSc1ncc(Sc2ccccc2)c(NCCc2ccc(S(N)(=O)=O)cc2)n1
CN(C)c1ccc(C=C2CCCN3CCCC23)cc1
CON=C1CCN(c2c(F)cc3c(=O)c(C(=O)O)cn(C4CC4)c3c2OC)CCC1NC(=O)c1ccnc(F)c1
Cc1cc2ccccc2n1CCNC(=O)C1CC1c1ccccc1
CCN1CCN(C(CNC(=O)c2cccc(NC(=O)Cn3[nH]c(SC)n3)c2)c2ccc(Cl)cc2)CC1
Cc1c(C(=O)N2CCCCCC2)n(COCCO)c2ccccc12
Cc1cccc(N2CCN(C(c3nc4ccccc4[nH]3)C3CN(C(=O)c4ccco4)CC3)CC2)c1C
CCN(CC)CCCC(C)Nc1c2ccncc2nc2cccc(OC)c12
O=C1NCC(Cc2ccccc2)N(CCc2ccccc2)C(=O)C1O
CCC1(CC)NC(=O)N(CC(=O)Nc2sccc2C(N)=O)C1=O
COc1ccc(C(=O)NC(CC(=O)O)c2ccccc2Cl)nc1-c1cccc(CC(C)C)c1
CN(CCN)CCNC(=O)c1[nH]cnc1C(=O)Nc1ccccc1N
CC(=O)N1CCC(Cc2cnc3ccc(NC(=O)C4CC4)nn23)C1
CCOC(=O)c1sccc1NC(=S)N(Cc1ccc2c(c1)OCO2)Cc1cccnc1
CC1(CC2=C(C(=O)Nc3ccccc3)CSC3CC(=O)N(NC4CC4)C3=O)CCCCC2N(C(=O)C2CCCC2)C1c1ccc2ccccc2c1
CCCCOc1ccc(NC(=O)Cc2nc(=O)cc(C)[nH]2)cc1
O=C(CCC1c2ccccc2CCN1C(=O)CN1CCN(CCO)CC1)NO
COc1cc2c3cc1Oc1cc(OC)c(OC)c(OC)c1Cc1cccc4c1C(CN=C4)C2O3
CCOC(=O)NNC(=O)n1ccccc1=O
CCCCCCc1cn(-c2c3c(nc4ccccc24)CCC3)cn1
Cc1ccc2c(c1)n1ccnc1n2C
C=CCC(C(=O)OC)=C(N)c1cccs1
CCCCc1c2[n+](cc3c(OC)c(OC)ccc13)CCC(C)(C)C2
CC(=O)CSc1nc(=O)c(-c2ccccn2)nc1NC1CCCC1
CCc1cc(-c2ccc(S(C)(=O)=O)cc2-c2ccc(C)s2)[nH]n1
Cc1ccc(C(=O)C=Cc2ccccc2)cc1CN1CCC(C(N)=O)CC1
CN1CCN(CCOC(=O)C2COc3ccccc3S2(c2ccccc2)c2ccccc2)CC1
Cc1ccc2nc(-c3ccccc3)c(N3CCCCC3)n2c1
NC(CCN1CCN(c2cccc(OCc3ccc4c(F)cccc4n3)c2n2)CCC12)c1ccccc1
O=C(CCCc1ccccc1)N1CCN(c2ccccn2)CC1
CCn1c(O)c2cnn(S(=O)(=O)c3ccccc3)c2nc1=Nc1cccc(C(F)(F)F)c1
Cc1cccc(NC(=O)CN(C)C(=O)CN2C(=O)CCSc3ccc(S(=O)(=O)N4CCCCCC4)cc32)c1
CC(C)NC(=O)Nc1ccc(CNC2Sc3cccc(Cl)c3C2=O)cc1
Cc1nc2ccc(S(=O)(=O)Nc3cccc(Cl)c3)cc2n1CCCCNS(C)(=O)=O
O=C(C1=CC(c2cccs2)CC(OC(=O)CCN2CCCCC2)C1C=NO)N1CCOCC1
COC(=O)c1ccc(NC(=O)C=CC(=O)Nc2ccccc2N2CCN(C)CC2)cc1
CCc1ccc2[nH]c(=O)c(CN(Cc3ccccc3)Cc3nnnn3C(C)C)c(O)c2c1
O=C(NCC1CCCO1)C1COc2ccc(F)cc2C1
COc1ccc2nc(Cl)c(C=CC(=O)C=Cc3ccc(F)cc3)cc2c1
CCCCCCCCc1c2[nH]c3ccccc3nc-2c2ccccc2c1=O
CNC(=O)N1CCC2OCCN(C(=O)c3ccccn3)C2C1
COCc1cc(NC(N)=S)c2ccccc2n1
COC(=O)c1cccc(Nc2ncc3c(n2)-c2c(c(C(N)=O)nn2C)CC3)c1
COc1cc(O)ccc1C=Cc1ccc(Cl)cc1
C=C1C(=O)N2CC3C(=NNC(=O)c4ccccc4OC)C(=O)CC3(C(=O)OC)C2C1=O
[O-][n+]1nc(Oc2ccccc2)n(CCCc2n[nH]c(=S)n2N=C2CCCC2)c1CCCBr
COc1cccc(CNC(=O)C(=Cc2cccs2)NC(=O)c2ccc([N+](=O)[O-])cc2)c1
CCCCCCCN(Cc1ccc2[nH]ccc2c1)CCCC1CCCCC1
CN1CCC2(CC1)CN(c1ccc3[nH]nc(-c4cccc(N5CCOCC5)c4)c3c1)C(=O)N2
CCCCC(=O)NC(C)Cc1ccc(Nc2ncc3ccc(C)nc3n2)cc1
COc1cc2c(cc1OC)C(CC(=O)Nc1ccc(F)cc1)N(C(=O)c1cc3ccccc3oc1=O)CC2
CCCN(CCC)c1cc(C)nc2c1CN(C(=O)Nc1ccc(C)c(C)c1)CC2
N#Cc1ccc(S(=O)(=O)Nc2ccc(C(=O)NNC(=O)c3cc4ccccc4o3)cc2)cc1
COc1ccc(O)c(C(=O)C=Cc2ccc(Br)cc2O)c1
NNC(=O)COc1ccc(Br)cc1Cl
COc1c(-c2csc(N)n2)cc(-c2ccccn2)c(CO)c1C(C)C
O=C(O)c1cc2cc[nH]c2cn1
COc1ccc([N+](=O)[O-])cc1NC(=O)CSc1nccn1-c1cccc(C)c1
CC(=O)NC(C)Cc1ccc(C#Cc2ccc(OC3CCN(C)CC3)cc2)cc1
O=C(C=Cc1ccc(Br)o1)N1CC=C(c2cccc(OC(F)(F)F)c2)CC1
CCCCCCCN(Cc1nc2ccccc2[nH]1)C(=O)Nc1cccc(C)c1
O=C(O)COc1ccc(C(O)(C(F)(F)F)C(F)(F)F)c2ccccc12
CC(CCOC(=O)c1ccc(OCc2ccccc2)cc1)C=C1C(=O)CC(c2ccccc2)OC1=O
Oc1ccc(CC(c2ccc(Br)cc2)P2(c3ccccc3)c3ccccc3Oc3ccccc32)cc1
O=c1oc(O)c(Cc2ccccc2)c(-c2ccccc2)c1-c1ccc2c(c1)OCO2
C=C1CCC(=O)O1
CCN(CCCCNC(=S)NC(C)CC)c1c(N)n(Cc2ccccc2)c(=O)[nH]c1=O
CCOC(=O)c1[nH]c(C)c(C(=O)CCc2ccccc2)c1C
Cc1[nH]c(C)c2c1N=C(c1ccccc1)C(C#N)C2c1ccco1
COc1ccc2c(c1O)C1(C(=O)N2)C(=O)N1c1cc(C)n(-c2ccncc2)c(=S)n1
CN(C)CCOc1ccc(-c2ccc3ncnc(Nc4cc(C5CC5)[nH]n4)c3c2)cc1
N#CC1CC(F)CN1C(=O)CNC(=O)c1ccc(F)cc1
CC(C)c1ccc2c(c1)CCN2C(=O)c1cnc(-c2cccc(F)c2F)s1
COc1ccc(C(=O)Nc2c(OC)ccc3ccc(=O)oc23)cc1
O=C(O)C1CC(O)CN1C(=O)CNC(=O)c1cc2ccccc2s1
Cc1ccc(OCc2ccc(C(=O)NC3CC3)o2)cc1
CC1CCC(CNc2ncnc3c2oc2ccc(S(N)(=O)=O)cc23)CC1
OCC1OC(ON=Cc2ccc(-c3cccc(CO)c3)cc2)C(O)C(O)C1O
CN1CCC(c2nc(-c3ccc(F)cc3)c(-c3ccncc3)[nH]2)CC1
CN1C(=O)C(NC(=O)c2ccc(Cl)cc2)=C(O)NC1=O
O=C(C1CCCN1)N1CCOCC1
Nc1ncc(-c2cncc(C(F)(F)F)c2)c2scc(-c3ccc4[nH]ccc4c3)c12
CN(C)c1ccc(NC(=O)c2ccc(N3CCCCS3(=O)=O)cc2)cc1
CCc1ccc2nc(Nc3ccc4c(c3)CCO4)nnc2c1
CC(C(=O)O)(c1ccccc1F)c1ccccc1F
COC(=O)C(CO)NC(=O)c1cccc(C(=O)c2ccccc2)c1
CCC(c1ncnc2ccccc12)c1c(C)[nH][nH]c1=O
CC(NCc1c(-c2ccccc2)[nH]c2ccc(F)cc12)C1CCCCC1
C1C2C=CC=CC1C1CCC1(CO)O2
COc1cc(C2CC(c3cccc(C(F)(F)F)c3)=NN2C(=O)Nc2ccc(Cl)c(Cl)c2)ccc1OCC(=O)Nc1ccc(Cl)cc1
C=CCOc1cccc(N(C)c2cc(=S)n(C)c3cc(OC)ccc23)c1
CC(=O)Nc1ccc(S(=O)(=O)Nc2ccc(NCCCNc3ccnc4cc(Cl)ccc34)cc2)cc1
O=C1CN2Cc3cc(OCCCCc4nc5cc(S(=O)(=O)c6ccccc6)ccc5[nH]4)ccc3N2CCC1
CC1CN(CC(=O)N2C3CCC(CC3)C2C(=O)NCc2ccc(Cl)c(Cl)c2)CC(C)N1
COC(=O)CN1C(=O)C(C(C)C)N(Cc2ccc(F)cc2)C(=O)N1Cc1ccccc1
Nc1nnc(SCc2ccccc2F)s1
COc1cc2c(cc1OC)CC(N1CCN(c3cccc4ccccc34)CC1)C2
Cc1ccc(CCN(Cc2ccc(OC(F)(F)F)c(F)c2)C(=O)COc2ccc(C=C3SC(=O)NC3=O)cc2)cc1
Cc1ccc2cc1Oc1ccc(cc1)CC(=O)OC(C)CCCC(C)NCC2O
O=C(NCC12OC(CO)C(C1)C(c1ccc(F)cc1)O2)OCc1cc(C(F)(F)F)cc(C(F)(F)F)c1
Cc1nnc(C2CCCN2C(=O)c2cccn2-c2ccccn2)s1
COc1ccc(-c2nn(-c3ccccc3)cc2C(=O)OCc2nnc(-c3ccc(F)cc3)o2)cc1
COc1ccccc1C1(OC(C)C)N2C(=O)C3C4C=CC(C4)C3C2(C)CN2CCC(C)C12
Nc1ncc(-c2ccc(C3CCC3)c(NCc3c[nH]cn3)c2)s1
CN(C)CCC1(C(c2ccc(C(F)(F)F)cc2)Sc2ccccc2)C(C)N(C)CCC1(O)CO
CCOn1c(-c2ccc(OC)cc2)csc1=Nc1cccc(C(=O)OC)c1
Cc1ccc(NC(=O)CSCC(=O)Nc2c(C)nn(C)c2Cl)cc1C
N#Cc1c(Cl)c(Cl)c(N)c2c1NCC2
CCCCCNC(=O)C(N)C(C)CC
O=c1nccncc1-c1cccc(C(F)(F)F)c1
COc1ccccc1C(=O)NC(=S)Nc1nnc(C)o1
O=S(=O)(NCCNS(=O)(=O)c1ccccc1F)c1ccccc1-c1nc2ccc([N+](=O)[O-])cc2s1
NCCN1C(=O)CCSC1CC1CC(O)CC1
NC1CCN(CC(=O)N2CCC(N3Cc4cccc5c(F)cc(F)cc45)CC3C2)CC1)c1ccccn1
OCCC1CN(c2ccc(C3CCCCN3)cc2)CCO1
O=C(O)c1cc2c3cc(C(C)(C)C)ccc3[nH]c2cn1
O=C(Nc1ccccc1)N1CCC2(CC1)OCCO2
COC(=O)C(c1ccc(F)cc1)N(C(=O)c1[nH]c(-c2ccccc2)nc1-c1ccsc1)C(C)C
CC(C)(NC(=O)c1ccccc1)c1nnc2n(Cc3c(F)cccc3F)c(=O)c3ccccc3n12
CCCCCCOc1ccc(NC(=O)C2CCC(=O)N2C(=O)c2ccc(Cl)cc2)cc1
Cc1cc(C(=O)Nc2n[nH]c3c2CSc2ccccc2-3)no1
Cc1cccc(N2CCN(CC(=O)Nc3ccc4nnc(C(F)(F)F)n4n3)CC2C)c1
c1ccc(Nc2nccnc2C2CCN(Cc3ccc4[nH]nnc4c3)CC2)cc1
CCC(c1ccc(C)cc1)N(N=O)Cc1ccc(Cn2ccnc2)cc1
O=C(O)Cc1ccccc1CCc1ccc2ccccc2c1
CC(C)CCC(=O)C1CCC(C(=O)N2CCCC2C(=O)NC23CC4CC(CC(C4)C2)C3)CC1
COc1ccc(OC)c(C2=Nn3c(nnc3-c3cn(C(C)C)c4cc(Br)ccc34)SC2)c1
CN1C=CC=Nc2ccccc21
O=c1[nH]c2ccnn2c(C2CC3CCCN3C2)c1Br
CC=C1CCC2C3C(=O)C=C4CC(OC(=O)c5ccc(Br)o4)CCC4(C)C4CCC3(O)C12
CCOC(=O)Nc1nn(Cc2cnccn2)c2ncccc12
Cc1ccc(CS(=O)(=O)c2ccc(OCC(=O)O)c(C)c2)cc1C=CC(N)=O
O=C1C(=Cc2ccsc2)CCCCC1=Cc1ccccc1
COc1ccc(C2Nc3nc4ccccc4nc3OC(=N)C2C#N)cc1
CC(C)C(NC(=O)Cn1c(-c2ccc(F)cc2)c([N+](=O)[O-])c(-c2ccccc2Cl)c(C#N)c1=O)C(=O)C(F)(F)F
Cn1ccc(Nc2nc(NC3CCCCCC3NCc3ccncc3)ncc2Cl)n1
Cc1ccc(C=CC(=O)Nc2nc3ccc(S(N)(=O)=O)cc3n2CCc2ccccc2)cc1
COc1ccc(C2c3c(oc4ccccc4c3=O)C(=O)N2CCc2c[nH]c3ccccc23)cc1
COc1ccc(NC(=O)CN(C)S(=O)(=O)c2ccc3[nH]c4c(c3c2)CCCC4)c(OC)c1
Cc1oc2c(Cl)cccc2c(=O)c1S(=O)(=O)Nc1cccc2c1OCCO2
Cc1nnc(NC(=O)CSc2c(C(=O)NCc3ccccc3)sc3c2CCCC3)s1
Oc1cncc(CC23CC4CC(CC(C4)C2)C3)c1
COc1ccc(C2Nc3ccc(Cl)cc3C(=O)N2Cc2cccnc2)cc1
CCc1ccccc1NC(=O)CN(C)C(=O)c1cc(S(=O)(=O)N2CCCCCCC2)ccc1F
NCCSc1nc2cc3c(cc2c(=O)n1CCCC2=CCCCC2)OCO3
CC1C(O)C(O)CN2CCCc3cc(-c4ccc(Cl)cc4)sc3C12
O=C(c1ccoc1)N1CCc2ncnc(NC3CCOC3)c2CC1
CC(C)(C)NC(=O)C(c1ccccc1F)N(C(=O)CCC(=O)Nc1nccs1)c1ccc(F)cc1
Nc1ccn(C2CC([N-][N+]#N)C(COP(=O)(O)OP(=O)(O)OP(=O)(O)OP(=O)(O)O)N2C(=O)C(N)CC(=O)O)c(=O)n1
Cc1c(C(=O)N2CCC(c3ncc[nH]3)CC2)c2ccc(F)cc2n1C(C)C
CN(C)c1ccc(C2(C)C(C(=O)NCCc3ccccc3)C3COC(=O)C4CCC2C34)cc1
Cc1cc(Nc2ccccc2Cl)n2ncnc2n1
CC12C=NC(=NCl)C=C1CC2
COc1ccc(C2CN(C)CC3CCCCN23)cc1
COc1ccc(OC)c(-n2c(C)cc(C=NNC(=O)CCCC(=O)N3CCN(c4cccc(C)c4C)CC3)c2C)c1
CC1CCC2C(C)C(Cn3cc(C(N)=O)c4ccccc43)CC3OC3OC(=O)C(Br)=CC=CC12C
COC(=O)Cc1ccccc1Cl
Cc1cc(=O)oc2cc(OCC(=O)NNC(=O)Cc3ccccc3)ccc12
Cn1c2cnccc2c2cnc(NCCCNC(C)(C)C)nc2N1Cc1ccc(F)cc1F
BP(=S)(OCC)Oc1sc2cc(C#N)ccc2c1-c1ccccc1N3
CCCC(=NO)c1ccc(C(=O)NC(=N)Nc2cccc(C)n2)cc1
CCCCN1CCC(c2nc3cc([N+](=O)[O-])ccc3[nH]2)C1
CCCCCCC(C)=CC(=O)OCC
N=C(NC1=NCCCCC1)c1ccccc1
CC(=O)OC1CC(O)C2=CC(OC(=O)C=C(C)C)C13CCC2(C)C(Cl)C3=O
Cc1nc2n(n1)CC(NCC(=O)Nc1ncn(C)n1)CC2
Cc1cnc(CN)cc1-c1cc(C(=O)N(C)C)no1
CCOc1cc(C=NNC(=O)c2ccncc2)ccc1OC(=O)c1ccco1
CSc1sc(C(N)=O)c(-c2c(F)cccc2Cl)n1
C=CCn1c(N)c(C#N)c(-c2ccc([N+](=O)[O-])o2)c(=O)n1-c1ccccc1
CC(C)=CCc1cc2c(cc1OC(=O)C=Cc1ccccc1)OCCO2
COc1ccc(C(=O)Nc2ccc(Cl)c(C(F)(F)F)c2)cc1[N+](=O)[O-]
O=C(C#Cc1ccc2c(c1)OCO2)N1CCN(c2ccccc2Cl)CC1
Cc1nnc(CNS(=O)(=O)c2ccccc2C(=O)NCCCN(C)C)o1
COc1ccc2c(c1)C(=O)C(=O)N2CC(=O)Nc1ccccc1
Cc1nc(-c2ccccc2F)c2c(N3CCc4ncc(C5CCOCC5)nc4CC3)ncnn12
CC(=O)NN=c1[nH]nc(N)nc1SCC(N)=O
CS(=O)(=O)c1ccc(C(=O)OCC(=O)Nc2ccc(Br)cc2)c2ccccc12
O=C(Cn1ccnc1C(=O)c1cccc(Cl)c1)Nc1cccc(SC(F)F)c1
COc1ccc2c(OCc3nnc4ccc(-c5cnc(N)nc5)nc34)ccnc2c1
Cc1c(C(C)C)c(=O)[nH]c2cc(-c3ccccc3)nn2c1=O
O=C(CN1C(=O)COc2ccc(Cl)cc21)NN=CC(Br)=Cc1ccco1
Cc1cccc(NC(=O)C(=O)c2cn(CC(=O)N(C)c3ccccc3)c3ccccc23)c1
CCCNc1ccc2c3ccccc4n(CCc4ccccc4)c-3c2c1
COc1ccc2c(c1)-c1nn(CCN(C)C)c3ccc([N+](=O)[O-])c(c13)-c1ccccc1-2
CCOC(=O)C1=C(CC)C(=O)N(C(=O)Cc2ccc(OC)cc2)C1c1ccco1
CCOC(=O)c1cn(C2CCCC2)c2ccccc12
O=C(CC1C(=O)NCCN1Cc1ccccc1)N1CCN(C(c2ccccc2)c2ccccc2)CC1
CC1(C)OC(=O)c2c1cc(C(=O)NCc1ccncc1)c(O)c2C(=O)c1c[nH]c2ccccc12
CC(=O)Nc1ncc(S(=O)(=O)NCc2ccc(C)s2)s1
CC(Nc1ncnc2c(C(N)=O)cccc12)c1ccccc1
COc1ccc(CNc2nc(N3CCN(Cc4ccccc4)CC3)nc3c(NCCc4ccc(NC(C)=O)cc4)nc(N)nc23)cc1
O=C(NCCF)c1nnnn1C1CCCCC1
Cc1cccc(NC(=O)C(c2ccc(F)cc2)N2CCN(C)CC2)c1
COC(=O)c1ccc(NC(=O)N2CCOCC2)cc1
COC(=O)c1[nH]c2ccc(Cl)cc2c1CCN1CCC2(CC1)CS(=O)c1ccccc12
CC(C)(C)C1CCc2cc(S(=O)(=O)CC3(CNC(=O)c4cnccn4)CCCC3)ccc2C1
Oc1cc(Cl)c2ccccc2c1
Nc1nc(N)c2nc(CCc3ccccc3)ccc2n1
O=C(CN1C(=O)c2ccccc2C1=O)Nc1cc(-c2ccccc2)nn1-c1ccccc1
N#Cc1cnc2ncnc3c2c1-c1ccc(F)cc1O3
O=C(c1ccc(Br)cc1NCc1cccnc1)N1CCN(c2nccs2)CC1
CC(=O)OC1CCC2(C)C(CCC3(C)C2C(=O)C=C2C4CC(C)(C(=O)N5CC(OC(=O)N(C)C)CC5)CCC4(C)C3=CCC23C)C1(C)C
Cc1ccc(NC(=O)NC2N=C(c3ccccc3)c3ccccc3N(CC(=O)N(C)Cc3ccccc3)C2=O)cc1
CSc1nc(SCc2ccc(F)cc2)ncc1[N+](=O)[O-]
C1=NOC2=NCCN2C1
O=c1c2ccccc2nc(C=Cc2ccccc2)n1-c1ccc(Cl)cc1
COc1cc(-c2n[nH]c(=S)n2Cc2ccccc2)ccc1-n1cnc(C)c1
CCC(=O)C1CC=C2CCCC2C1=O
CC(=O)c1c(C)n(CCCCC2CCCc3ccccc32)c2ccccc12
COc1ccccc1NC(=O)C(C)NCc1ccc(C(F)(F)F)cc1
COc1cc(CO)c(-n2ccnc2)o1
Cc1ccccc1OCC(=O)Nc1ccc2oc(-c3ccccc3)nc2c1
C=C1C(Cc2ccccc2)C(=O)N(CC(=O)N(C)Cc2cccnc2)CCN1S(=O)(=O)c1cccc(C(F)(F)F)c1
CNC(=O)C(NC(=O)C(CC(C)C)C(NS(=O)(=O)c1cccc2nsc(Cl)c12)C(C)(C)C)C(=O)C(=O)O
Cc1cc(NC(=O)COC(=O)CCc2ccccc2)no1
CCN(Cc1ccc(Cl)cc1)C(=O)CN1C(=O)NC(C)(c2ccc(OC)cc2)C1=O
COc1cc(C2c3nc4ccc(C)cc4n3C(c3c[nH]c4ccc(OC)cc34)C3C(=O)N(CCCN3CCN(C)CC3)C(=O)N23)cc(OC)c1OC
COc1ccc(Br)cc1CNC(=N)NC#N
c1cnc2nc3c(c(N4CCOCC4)n2s1)OCO3
O=C(Nc1ccc(F)cc1)c1ccc2cc(O)ccc2c1
O=S(=O)(C=Cc1cccc(C(F)(F)F)c1)NCc1ccc(F)cc1
CN1CCN(CCn2nc(C(=O)NN=Cc3ccccn3)c3ccccc3c2=O)CC1
COc1ccccc1NC(=O)c1ccc2c(=O)n(CCCN3CCOCC3)c(=O)n(Cc3ccco3)c2c1
O=C(O)CCC(NC(=O)Nc1ccc2ncnc(Nc3cccc(Cl)c3Cl)c2c1)c1ccccc1Br
N#CC(CC#N)C1OC(n2ccc(N)nc2=O)C(O)C1O
Cn1ccoc1=O
CN(CC1CCN(C(=O)CCc2ccccc2)CC1)c1ncnc2ccc(Br)cc12
CN(CCCOc1ccc(Cl)nn1)c1ccccn1
COc1cccc2c(=O)cc(C(=O)NC3CCC(C)CC3)oc12
O=C(NN=CC=Cc1ccc(O)c(O)c1)c1ccc(O)cc1
O=C(OCC(=O)N1CCN(Cc2ccccc2)CC1)c1cccnc1
CCCCCCc1ccc(C(=O)N(CCC#N)NC(=O)Nc2ccc(C)cc2)cc1
CC(O)(c1ccc(C(=N(C#N)c2ccccc2Cl)C2CC2)cc1)C(F)(F)F
COCCN(C(=O)CCC(=O)Nc1ccccn1)c1ccccc1
Cc1ccc(NC(=O)CN2CCCCC2)cc1
Cc1ccc(S(=O)(=O)c2cn(C)c3ccc(N4CCCC4)cc23)cc1C
CCCC1(C)CC(OC)C(=O)c2ccccc21
O=C(c1ccccc1)C(c1ccccc1)C1CCN(Cc2cccc(F)c2)CC1
COCCN(CC(=O)N1CCCCC1)S(=O)(=O)c1ccc(F)cc1
c1nc(-c2cn[nH]c2)cc2[nH]c(-c3ccc(CN4CCC(c5ccccc5)C4)nc3)cc12
Cc1ccc(NC(=O)COC(=O)CN2C(=O)NC3(CCCC3)C2=O)cc1S(=O)(=O)N1CCCCC1
CC(CCCCn1cc(CNC(Cc2ccccc2)c2ccccn2)nn1)C(=O)O
CCC(C)C1Nc2ccccc2N2C(=O)C(C)SC2C(=O)N2CCOC12
CON=CNC(=O)c1cccc(C)n1
Cc1ccc2sc(N3CCN(S(=O)(=O)c4ccc(Cl)cc4)CC3)nc2c1
O=C(Nc1cc(CN2CCCC2)cc(Cl)c1O)c1ccccc1Br
CCCCCC(O)C=CC#CC(=O)O
CCOCCCn1c(=N)n(CCOc2c(C)cccc2C)c2ccccc21
O=C(O)c1cn(C2CC2)c2cc(N3CCN(CC4(N5CCCC5)CC4)C3)c(F)cc2c1=O
S=c1[nH]ncn1-c1ccc(Cl)cc1
CCOC(=O)N1CCN(Cc2ccc(Cl)cc2)CC1
Cc1ccccc1-n1c(N)c(C(=O)NCCCCCCCS(C)=O)sc1=S
Nc1nc(=O)c(F)c(-c2cc(Cl)ccc2Cl)[nH]1
COc1ccc(Cn2cnc3c4nc(=O)n(CC5CCCCC5)c(O)c4ncc32)c(OC)c1
CCn1cc(C(=O)O)c(=O)c2cc(F)c(N3CCN(CC4CCCN(Cc5ccc(Cl)c(Cl)c5)C4)CC3)cc21
Cc1[nH]c2nc(Cc3ccccn3)cn2c(=O)c1C
Cc1cc(N2C(=O)C(=Cc3cccc(Br)c3)N=C2c2ccccc2)c(C)o1
COc1ccccc1NC(=O)C(NC(=O)c1csc(Cl)c1)c1nc2ccc(Cl)cc2c(=O)n1-c1ccccc1
CC=CCC1NC1=O
Cc1ccc(Nc2ncc(C)c(-n3ccnc3)n2)cc1F
CCCCN=C(NC(N)=S)N(CC1CCCn2c(F)ccc21)Cc1cc2ccccc2nc1OC
CSc1ccccc1OCc1ccc(C(=O)NN=C(C)c2ccccc2Cl)[nH]1
CCOC(=O)c1cc2c(s1)Cc1cc(OC)c(OC)cc1C2
O=c1[nH]c2ccccc2n1Cc1c(F)cccc1Cl
Cc1ccc(NC(=O)c2ccc(Oc3ccccc3)cc2)cc1
CC1(C)CCc2cc(C(=O)O)c(O)cc21
C=C(C)COc1ccc2c(c1)C(=O)C1(CCN(Cc3ccccc3)C(C(=O)OC)C1)c1ccccc1S2
CC(C)c1ccc(NC(=O)c2cccc(CN3CCC(NCC(O)COc4cccc(NS(C)(=O)=O)c4)CC3)c2)cc1
CCOC(=O)c1ccc(NC(=O)c2[nH]ncc2[N+](=O)[O-])cc1
O=C1CSC(N=Nc2ccc(C(F)(F)F)cc2[N+](=O)[O-])=C1c1ccccc1
CCOC(=O)C1C2C=CC(CC2)C1C(=O)OCC(=O)Nc1ccc(C)c(C)c1
C=CCN(C(=O)COc1ccc2c(C)c(C)c(=O)oc2c1)C1CCN(Cc2ccccc2)CC1
O=C(c1cccc2c(CCN3CCCC3)noc12)N1CCOCC1
Cc1ncc(CO)c2c(C(=O)O)sc(-c3ccccc3)c12
CCC(=O)c1cccc(NC(=O)COC(=O)c2cc(Cl)cc(OC(=O)NC)c2)c1
O=C(NN=Cc1ccc2c(c1)OCO2)c1cnccc1Cl
COc1ccc(C(C)C)cc1-c1ccc(C=CC(=O)O)cc1
O=C(NCc1ccc(Cl)c(Cl)c1)c1ccc([N+](=O)[O-])o1
COC(=O)C1CC2COc3ccc(S(=O)(=O)c4ccccc4)cc3C2N1
COc1cc2c(cc1OC)C1=NN(C(=O)Nc3ccccc3C)C(c3ccc([N+](=O)[O-])cc3)C1CC2
CS(=O)(=O)NCc1c(Cl)sc(Cl)c1Cl
O=C(CSc1ccccc1)Nc1nc(-c2ccco2)cs1
CC(Sc1nc2ccc[nH]c-2n1)c1cn(Cc2ccc(C(=O)NC(CCC(=O)O)C(=O)O)nc2)cn1
FC(F)(F)Oc1cccc2c(NCCNCCN3CCCCC3)c3ccccc3nc12
CCCN1CCn2c(C#Cc3ccccc3)cnc2C1=O
Cc1ccc(-n2c(SCC(=O)NCC3CCCO3)nc3ccccc3c2=O)cc1
O=C(Cc1ccc(OCc2ccccc2)cc1)NO
Cc1cccc(C)c1NC(=O)C(=O)c1c[nH]c2ccccc12
NCCCNCCCCNc1c2c(c(O)c3ccccc13)C(=O)c1ccccc1C2=O
O=C1C2CCCCN2C(=O)N1CCN1CCN(c2ccccn2)CC1
Cc1cccc(Nc2c(S(=O)(=O)c3ccccc3)csc2N)c1
O=C(CSc1nnc(Cc2csc(NN=C3SC(=S)NC3=O)n2)n1N1CCCCCC1)Nc1ccccc1
O=C(O)Cc1ccc(OCCCN2CCN(CCC(F)(F)F)CC2)cc1
CNC1CCc2c(O)cccc2C1
COc1cc2ncnc(Nc3nc4cccc(F)c4s3)c2cc1OC
CS(=O)(=O)Nc1ccc2cc(C(=O)N3CC(CCl)c4c3cc([N+](=O)[O-])c3cc(C(F)(F)F)ccc43)[nH]c2c1
NC12CCCCC1CNc1ncnc3c1c(-c1ccccc1)c(-c1ccccc1F)n23
Cc1n[nH]c(C)c1NC(=O)Nc1cc2[nH]c(C3CC3)nc2cc1F
Cn1cc(-c2cnc3cc([N+](=O)[O-])ccc3n2)cn1
Cc1noc(NS(=O)(=O)c2ccc(Nc3c(C(=O)C4CC4)cnc4ccc(Cl)c(F)c34)cc2)c1C
NS(=O)(=O)Nc1cccc(-c2cc3cnc(Nc4ccc(N5CCN(Cc6ccccc6)C5=O)cc4Cl)cn3n2)c1
Cc1ccc(C)c(CC(=O)NCC2(c3cccc(F)c3F)CCCC2)c1
C=CCn1c(Cn2c(=O)c3cc(S(=O)(=O)N4CCCCC4)ccc3n2)nnc1C(CC)NC(=O)c1ccccc1O
Cn1cc(CC#N)cc1-c1cc2ccccc2[nH]c1=O
COC1C(=O)C2C=C3CC3N(C)C(=O)C3C2C2C(OC(=O)c3ccccc3)C(OC)C21
CNCC1CCC(Nc2ncc(-c3ccc(Oc4ccccc4)cn3)c(N3CCOCC3)n2)CC1
O=C(C=Cc1c(F)c(F)c(F)c(F)c1F)Nc1cnccn1
Cc1ccc(CNC(=O)C(C)n2nc(C)c3c4c(sc3n2)CCCC4)o1
CC1(C)C=Cc2c(ccc3oc4c5c(c6c(c4c23)OCO5)OCO3)C1O
O=C(O)CC1CCC(C(=O)NCc2ccc3cccnc3c2)CC1
CN(C)CCCOc1cccnc1CN(C)C(=O)c1sc2ccccc2c1Cl
CN(CCC1CCN(C(=O)c2ccc(-c3cccc(C#N)c3)nc2)CC1)S(=O)(=O)Cc1ccccc1
O=[N+]([O-])c1cc2ncc(Br)c(Cn3cnc4ccccc43)c2o1
CC(=O)c1cnc2cc(C(=O)NCCc3ccc(Cl)cc3Cl)cnc2c1N
c1cnc(N2CCN(Cc3nc(-c4cccs4)no3)CC2)nc1
CC(=O)NC(Cc1c[nH]c2ccccc12)C(=O)OCCNC(=O)CCNC(=O)C=CC(=O)C=Cc1cccc(C(F)(F)F)c1
CCN(CC(=O)Nc1cccc(S(=O)(=O)N2CCCC2)c1)C(=O)CCC(=O)Nc1cc(C)on1
CCCOc1ccnc2c1c(=O)n1ccccc1n2C
COC(=O)C1=CN(Cc2cccc(F)c2)C(c2ccc([N+](=O)[O-])cc2)=NC1c1ccccc1
CS(=O)(=O)N(CC(=O)N1CCC(C(=O)O)CC1)c1ccc(C(F)(F)F)cc1
O=C(NN=Cc1ccco1)c1cccnc1Cl
CCC1N(C(=O)C=CC=Cc2ccccc2F)C(C)C2CN(C(=O)Cc3ccccc3)CCN12
CNC(Oc1ccc(Cl)cc1OC)C(=O)NCc1ccccc1
CN(Cc1cccnc1)C(=O)Cc1ccc(-c2ccccc2)cc1
CC(CCc1ccccc1)NC(=O)CN1CCN(CCOCC(F)(F)F)CC1
COc1ccc(NC(=O)COC(=O)c2cccc(NS(=O)(=O)c3cccs3)c2)cc1Cl
O=C1NC(=O)C2CCN(Cc3ccc4no[n+]([O-])c4c3)CCN12
CCOC(=O)c1c(C)oc2cc(O)c(OC)c(O)c12
CCc1c(OC)ncnc1C=NNC(=O)c1ccc(-n2nc(C)cc2C)cc1
CC1c2ccccc2NC(=O)C1CC(=O)Nc1ccc(C#N)cc1
CC(C)NC(=O)N1CCC(CO)CC1
COC(=O)c1cn(C)nc1Nc1ccc2[nH]ccc2c1C(=O)OC
Cc1cc(CN2CCC3(CC2)Oc2ccc([N+](=O)[O-])cc2C(=O)O3)n[nH]1
CCCCOC(=O)c1sc(SC)nc1C(F)(F)F
CC(NC(=O)c1ccco1)C(=O)Nc1ccc2c(c1)NC(=O)C(C)(c1ccc(Cl)cc1Cl)N2
O=C(NNC(=O)c1ccc(-n2cncn2)cc1)c1ccnc(N2CCCC2)c1
O=C1Cc2ccsc2C(=O)C1SNc1ccccc1[N+](=O)[O-]
CCOC(=O)C(Cc1ccccc1)NC(=O)Cc1c[nH]c2ccccc12
CCC(=O)NC(=S)Nc1cccc(C(F)(F)F)c1
N#CC(=Cc1ccc(NS(C)(=O)=O)cc1Cl)c1nnc2n1CCCCC2
COc1ccccc1-c1nc2n(c1CC(=O)NO)CCSC2
O=C(O)c1ccc(-c2ccccc2)cc1CN1CCNCC1
Cc1non(CC(=O)Nc2ccccc2Cl)c1=O
CC1(c2cc(NC(=O)c3nnc4ccccn34)ccc2F)N=C(C2CC2)C2C(CO)OC(=O)N12
CC(C)n1nc(C(=O)NC2CC3CCC(C2)N3CCc2ccc(F)cc2)c2ccccc21
Cc1c2c(=O)n(-c3ccccc3F)nc-2n(C)c2ccc(S(=O)(=O)N(C)c3ccccc3Cl)cc12
Cc1ccc2[nH]c(SCC(=O)N(C)CC(=O)NCC3CCCO3)nc2c1
CCCN1CCC2Cc3cc(O)ccc3C21
COc1ccccc1OCc1nc2ccccc2n1C
Nc1c2c(nc3ccccc13)CCC(CC(=O)O)(CCCCCC(N)=O)C2
O=C(NCCF)c1nnnn1C1CCCCC1
COc1ccc(C(=O)NC2CCN(CCn3c(C)nc4ccccc43)CC2)cc1
CC1COCCN1c1cc(C(F)(F)F)nc(-c2cc(F)ccc2CNS(C)(=O)=O)n1
CC12CC(Cn3cncn3)=Nc3c(O)cccc3C1N(S(=O)(=O)c1ccccc1)C2c1ccccc1
Cc1cc(OC(F)(F)F)c(-c2n[nH]c3c2CNCCC3)c(C)c1
CCN1CCN(C(=O)C2=CCC3(CC2)OOC2(O3)C3CC4CC(C3)CC2C4)CC1
O=C(COC(=O)c1ccc(Br)o1)NN=Cc1ccco1
CC(C)CC1NC(=O)C(Cc2ccccc2)NC(=O)C(Cc2ccc(O)cc2)NC(=O)CNC(=O)C(C(N)=O)NC(=O)C(NC(=O)C(CCCN=C(N)N)NC(C)=O)C(C)OC1=O
O=C(O)c1ccc(OCCCCc2c[nH]cn2)cc1
Cc1ccc(-c2csc3ncnc(SCC(=O)NCC(C)(C)C)c23)cc1C
CCc1nc2c(C)cc(C)nc2n1Cc1ccc(C=C2SC(=S)N(C(C(=O)O)C3CCCCC3)C2=O)cc1
CC(C)(C)CCC1(C(=O)c2ccccc2)CC(C)(C(=O)O)c2ccccc21
Cn1c(N)c(C(=O)c2cccnc2)c(=O)n(C)c1=O
O=C1c2cccc3c(C(=O)NC4C5CC6CCC(C4)CC3C6)ccn2c2ccccc21
COCCNc1nc(C)nc2c1nnn2CC(C)C
CN1Cc2cc(C(=O)NCCn3cc(S(C)(=O)=O)c4ccccc43)ccc2C2CCCCC21
Cc1ccc(N2C(=O)CC(N3CCN(c4ccccc4)CC3)C2=O)cc1
Cc1nn(C)cc1C=NN1CCN(c2ncccn2)CC1
Cc1cc(C=C2CCCCOC2=O)c(C)n1-c1ccc2nc(N3CCOCC3)sc2c1
S=c1[nH]n2onc(NCc3ccccc3)c2c1-c1ccccc1
CC(=NOCC(=O)Nc1ccc(-c2ccc(N3CC(CN)CC(CCc4cc(F)cc(F)c4)C3)c(F)c2)cn1)c1ccco1
COC(=O)Nc1ccc2c(c1)C(=O)N(C(C)CO)CC(C)C(CN(C)S(=O)(=O)c1ccc(F)cc1)OCCCO2
CS(=O)(=O)N1CCC(F)(F)C2(CCCc3ccc(-c4cccc5c(F)cccc45)cc32)C1
CC(C)CC1C(=O)NC(Cc2ccccc2)C(=O)NC(CO)C(=O)NC(Cc2c[nH]c3ccccc23)C(=O)NC1C(=O)OCc1ccccc1
CC1(C)CC(C(=O)N2CCCCC2)CCC2(C)C1=CCC1C(C)(CCl)CCCC12C
CCn1c(CN2CCN(CC3CC4C=CC4C3)CC2)nc2ccccc21
CCN(CC)C(=O)C1=C(C)N(CC2CO2)C2CC(C)(C)CCC(=O)N2C1
Cc1ccc(C=CC(=O)OCC(=O)c2cc(OC3CCCC3=O)ccc2F)cc1
O=C(CCc1nc(=O)c2ccccc2[nH]1)NCCC(=O)Nc1ccc(F)cc1
Fc1cccc(F)c1C(OCc1nc2ccccc2[nH]1)c1ccccc1
CCc1ccc(CNC(=O)c2c(O)c3ccccc3[nH]c2=O)cc1
COc1ccc(OC)c(CCNC(=O)c2ccccc2SC)c1
O=C1CC(SCCN2CCN(c3cccc(Cl)c3)CC2)C(=O)N1c1ccc(Cl)cc1
CCOC(c1ccccc1)c1cn(S(=O)(=O)c2ccc(Cl)cc2)c2ccccc12
Cc1cn2c(-c3cn[nH]c3)cnc2c(Nc2cc(CN3CCCNCC3)ns2)n1
CCOC(=O)c1cc(=O)oc2cc(OCC(=O)Nc3ccc4c(c3)OCO4)ccc12
CCCCCn1cc(C(=O)NC2CCCCC2)cc1C(=O)Nc1cc(CCCC)c(C)s1
O=C(CSc1ccc(Cl)cc1)N1CCN(S(=O)(=O)c2cccs2)CC1
CN(C)CCCP(=O)(N(C)C1CCCCC1)C1CCCC1
O=C(NO)c1ccc2c(I)c3c(ccc-3c1)OC(=O)N2
Cc1noc(NC(=O)C2CCC(=O)N(CCc3cccc(F)c3)C2)n1
CC(=O)Nn1c(C)cc(-c2n[nH]c(-c3ccc(Cl)cc3Cl)n2)c1C
CCC1(C2CCCCC2)CCN(CCCNS(=O)(=O)CC)CC1
O=C1CCc2c(nc(N3CCN(c4cccc(C(F)(F)F)c4)CC3)c3c2OC2(O)CN(Cc4ccccc4)CCN23)O1
CCC(C)C(NC(=O)CN(CCc1ccc(O)cc1)C(=O)C=Cc1ccc(C)cc1)C(=O)OC
CCCC(C)C(=O)OCn1nnnc1CN(C)C1CCCCC1
O=C(N=c1[nH]nc(CCCCCC(=O)Nc2cccc(C(F)(F)F)c2)s1)c1ccccc1
CCCNC(=O)c1cc2ccc(N3CCN(C)CC3)cc2n1Cc1ccccc1Cl
Cc1cc(-c2c(Cl)cccc2Cl)c2cccc(OCc3c(Cl)cncc3Cl)c2[nH]1
COc1cc(Oc2ccc(S(=O)(=O)Nc3ccc(C#N)n3)cc2C(=O)O)cc(-c2nnnn2C)c1F
Cc1ccc(N(Cc2cc3cc(OCCN4CCOCC4)c4oc5ccccc5c4cc3c2)C(=O)Nc2cccc(C(=O)O)c2)cc1
CCSc1nc(C)c(CC)c(COc2ccc(OOC)cc2)c1C#N
CC(C)(C)CCOc1ccc(CN2CCCCC2Cn2ccnc2)cc1
CC(C)Oc1cccc(COc2cccc3cc(C(=O)C4=C(O)C(=O)NCCN4O)oc23)c1
CCN(C)CCCn1c(=O)c(C)nc2ccc(C)cc21
CC1=CCC2(C(=O)O)CCC3(C)C(=CCC4C5(C)CCC(OC(=O)CC(C)C)C(C)(C)C5CCC43C)C2C1C
N#Cc1ccc(OC2COCC2Cc2ccc(F)cc2)cc1
O=C(Nc1nc(-c2ccccn2)cs1)c1cc[nH]n1
CCNC(=O)Nc1cc(C=Cc2ccc(N)cc2)c(OC)cc1Cl
O=C(O)C1CC(O)C2CC3OC(=O)c4ccccc4C3CC12O
CCc1ncnc(-c2ccc(C(=O)N3CCOCC3)c(F)c2)c1C#Cc1ccc(N)nc1
CC(C1=C(C(=O)O)C2OC(c3ccc(Cl)cc3)OC2C(CF)c2ccccc21)c1ccco1
CN(Cc1cccnc1)C(=O)Cc1ccc(-c2ccccc2)cc1
Cc1ccc(CCNC(=O)c2cccc(S(=O)(=O)N3CCN(C)CC3)c2)cc1
CN1CCC(c2c[nH]c3ccc(NC(=O)NC4CCCC4)cc23)CC1
Cc1ccccc1CNC(=O)c1nc(-c2ccc(Cl)cc2)oc1C
COc1ccc(C(=O)Nc2ccccc2C(=O)Nc2ccc([N+](=O)[O-])cn2)cc1
Cc1ccc(Oc2ccc(Br)cc2F)cc1-n1ccc2cc(C(=O)N3CC4CC34)ccc21
NC(=O)c1cn(CCO)c2c(Cl)c(Cl)ccc2c1=O
NS(=O)(=O)c1ccc(Nc2nc(-c3cc(F)ccc3F)nn2CC(F)(F)F)cc1
CNCC(=O)Nc1ccc(NC(=O)NC(C)(C)C)cc1
Cn1c(=O)c2c(nc(N3CCOCC3)n2Cc2ccc(Cl)cc2)n(C)c1=O
COc1ccccc1NC(=O)Nc1ccc(CC(=O)NCC(=O)O)cc1
Cc1ccc(Oc2nc3cc(-c4ccc(O)cc4)ccc3o2)cc1
COC(=O)NC(C(=O)NC(C)(C)c1cccc(OC)c1)C(N)CN1C(=O)C(N)C2Cc3c([nH]c4ccccc34)C2N1C(=O)OC(C)(C)C
Cn1c(C(=O)NCc2ccc(S(N)(=O)=O)cc2)cc2ccc(O)cc21
CCCCC(=C(C)NS(=O)(=O)c1ccc(C(C)(C)C)cc1)C(=O)NC(C(=O)OC)=C(C)N
O=C1NCC(Cc2ccccc2)N(CCc2ccccc2)C(=O)C1O
CCN(Cc1ccc(S(C)(=O)=O)cc1)C1CCN(Cc2c[nH]cn2)C(C(=O)NO)C1
Cc1ccc(C2=C(C(=O)O)C3(CC3c3ccc(Cl)c(Cl)c3)N=C3c4ccccc4CSS3(=O)=O)cc2c1
Cc1ccc2[nH]c(C)c(CC=CCCCCCCCCCCCCS(=O)(=O)CCCO)c2c1
Clc1ccc(-c2nnc(-c3cccs3)s2)cc1
CC(C)CNC(=O)Oc1ccc(C(=O)c2ccccc2)cc1
CC(CO)n1ccc(NC(=O)c2ccc(S(=O)(=O)N(C)c3ccccc3)cc2F)n1
CC1CCP(=O)(OC(C)CC(C)CCCOc2cccc(Br)n2)N1
Cn1sc(=Nc2ccccc2)nc1-c1ccccn1
NS(=O)(=O)c1nnc(NC(=O)CCS(=O)(=O)c2ccccc2)s1
C#CCn1c(SCC(=O)Nc2ccc(C(=O)OCC)cc2)nnc1-c1ccccc1
O=C(NCCc1c[nH]c2ccccc12)OCCCCCCCCc1ccccc1
Cc1ccccc1N(CC(=O)Nc1c(Cl)cccc1Cl)C(=O)c1ccco1
Cc1sc2ncn(CC(=O)NCCc3ccccc3)c(=O)c2c1CC=Cc1ccccc1
NC(=O)C(NC(=O)c1ccc(NC(=O)C(=O)Nc2ccc(Br)cc2)cc1)c1ncc[nH]1
O=C(CN1CCN(Cc2ccc(Cl)nc2)CC1)N1CCN(CCO)CC1
CC(C)CC1(C)CC(C(=O)Nc2ccc(Cl)cc2C(F)(F)F)CC(=O)N1
CCOc1cc2ncc(Oc3ccc(NC(=O)NS(=O)(=O)c4ccc(Cl)cc4C)cc3)c2cc1OC
N#Cc1ccc(C=CC(=O)n2c3ccccc3c3ccccc32)cc1
CCn1nccc1-c1ccc(OC)cc1
O=S(=O)(CC(F)(F)C(F)F)c1nc2c([nH]1)CC(C[N+](=O)[O-])=CC2
Cc1ccc(C)c(S(=O)(=O)N2CCOC3CN(S(C)(=O)=O)C(C(=O)NO)C23)c1
COc1ccc(-c2csc(NC(=S)NC(=O)CCc3ccccc3)n2)cc1
Cc1ccccc1CNC(=O)c1ccc(NCc2cnn(C)c2)cc1
CC(C)(C)OC(=O)N1CCN(C(=O)CCn2c(-c3ccco3)cc3cc(C4CC4)ccc32)CC1
CN1CCCC1Cn1c(Nc2ccc(OC3CCCC3)cc2Oc2ccc3ncnc(NC4CCCC4)c3c2)ncc(N=O)c1F
O=C(NC1CCN(C(N)=O)CC1)N1CCN(c2ncccn2)CC1
CCCCC1OC23C(=O)CC4C(C5OC6C(O)C(O)C7(O)CC(=O)OC7C5F)CCC6CC2(CC41)C3O
COC1CC(C(C)C2CCC3C4CCC5CC(O)CCC5(C)C4CCC23C)NC1=O
C#CC1(C(O)C#CCO[N+](=O)[O-])CCCC1
CSCc1cc(O)c(Oc2ccc(C)cc2)cc1-c1ccccc1
Cn1nc(C(C)(C)C)c(Cl)c1S(=O)(=O)c1ccc(Cl)s1
O=C(NN=c1cccc(Cl)[nH]1)c1ccc(Br)cc1
Nc1nc(N)c2c(ccc3c2ccn3CCOc2ccccc2)n1
CC(N=c1[nH]c2ccc([N+](=O)[O-])cc2c2nnc(-c3cccc(C(F)(F)F)c3)n12)C(=O)O
CCOC(=O)C(C)=C1C(=O)NC(=S)N(Cc2cccc(C(=O)O)c2)C1=O
CC(C)N(Cc1cccnc1)Cc1nnc(-c2ccncc2)o1
CC1(C)CNC(N(N)N)=NN(c2cc(Cl)cc(Cl)c2)C1
CC1(C)C2CC=C(CN3CCN(CCCc4c[nH]c5ccc(F)cc45)CC3)C1C2
Cc1ccc(NC(=O)C23CCC(C)(C(=O)C2(C)O)C3(C)C)c(C)c1
O=C(O)c1cnc2c(C(F)(F)F)cccc2c1C(=O)Nc1ccc(CCO)cc1C(F)(F)F
CC(NC(=O)c1ccc(-n2cnnn2)cc1)C(C)(C)C
O=C(C=Cc1ccc([N+](=O)[O-])cc1)c1ccc(F)cc1
Oc1c(Br)cc(C=NNc2ccccn2)cc1O
CCC(CC)CC(C(=O)Nc1ccccc1OC)N(C)C(=O)OCc1ccccc1
COc1cc(OC)c2c(=O)cc(-c3ccccc3)oc2c1C(N)=O
CC(C)=CCC(=O)C(C)C1CCC2C3CCC4CC(OC(=O)CC(F)(F)C(F)(F)C(F)(F)F)CCC4(C)C3CCC12C
CCCCCC(=O)Nc1ccc2cccc(C(C)C)c2c1
COc1ccc(NC(=O)C2CCN(C(=O)c3cc(F)ccc3F)CC2)cc1NC(=O)c1ccc2c(c1)OCO2
O=C(OCc1nnc(-c2ccccc2)o1)c1ccc(Br)o1
CC1(C)Oc2ccc(C#N)cc2C(N=C(N)N)C1O
COc1ccc2c(c1)-c1nc(NCc3ccco3)ncc1CC2
CCCCCCCCCCC(=O)NCc1ccc(F)cc1
Cc1cc2c(c(=S)[nH]1)C(=O)NCC2
Cc1ccc(C(=O)N2CCCC(C(O)C3=NCCN3)C2)cc1
O=C(O)c1ccc(-c2ccc(S(=O)(=O)N3CCC(c4nc5cccnc5[nH]4)CC3)cc2)c2ccccc12
COc1cc2c(cc1OC)CN(CCOc1cc3c(cc1NC(=O)c1ccc(OC)c(OC)c1OC)OCCO3)CC2
Clc1ccc(C2=NN(C3=NC(c4ccccc4)CO3)C(c3cccc(Cl)c3)C2)cc1C=NC1CCCCC1
CSCCC(NC(=O)CSc1nc2ccccc2s1)C(=O)NCCC1=CCCCC1
CC(C)(C)NNC(=O)c1ccc2c(c1)OCO2
COc1cc(C(=O)N2CCN(C(=O)c3nsc4ccccc34)CC2)cc(OC)c1OC
N#Cc1ccc(OCC(=O)N2CCCC3(CCN(C(=O)OC4CC5CCCC(C5)O4)C3)C2)cc1
CN(CC#CCN1CCc2ccccc2C1)S(=O)(=O)Nc1ccccc1
CCOC(=O)CSc1ncnc2oc(=O)ccc12
C=CC1(C)CCC(O)C2(C)C1CC(O)C1C3(C)CCC(O)C(C)(C)C3C(O)CC12C
COCC(=O)N1Cc2c3c(nn2-c2ccccc2C3)C1
CC(C)S(=O)(=O)Nc1ccc2c(c1)C(NC(=O)c1ccc(Cl)c(S(N)(=O)=O)c1)CCC2
COc1ccccc1NC(=O)c1cccc(CCn2cc(Cl)cn2)c1
C=CCc1cccc(OCCCC)c1O
CC(C)(C)C1=NN2CN(Cc3ccccc3)C(=O)C2C1
O=C(Cn1cncn1)CSc1nc2ccccc2c2nc(-c3ccco3)nn2c1=O
Cc1ccc(N2C(=O)N(O)N(CC(=O)O)C2=O)cc1C
Clc1nc2cc(Cl)c(Cl)cc2nc1N1CCOCC1
O=C(CN(Cc1cccnc1)S(=O)(=O)c1ccc(Cl)cc1)N1CCc2ccccc21
Cc1ccc2oc(=O)c(C=C3SC(=S)N=C3N)c(C)c2c1
O=C(C1CNCCC1n1ccc2c(F)cccc21)N1CCC2(CCCO2)CC1
CC(C)CC(CC(=O)O)NC(=O)C(CC(=O)O)NC(=O)CNC(=O)C(CCCNC(=N)N)NC(=O)CCCCC1SCC2NC(=O)NC21
Cc1ccsc1C(=O)C1=C(O)C(=O)N(c2ccc(S(N)(=O)=O)cc2)C1c1ccccc1F
COc1cccc(N(C(=O)c2[nH]cnc2C)C2CCS(=O)(=O)C2)c1
O=C1c2ccccc2C(=O)N1CCNC(=S)Nc1ccc(C2=NCCN2)cc1
Cc1cc2oc(=O)cc(O)c2c(C)c1-c1ccccc1Oc1ccccc1C(=O)O
CC(=O)c1nn(C)c(=O)o1
O=C(NCCCCN1CCC2(C=Cc3ccccc32)CC1)c1ccccc1
COC(=O)C(NC(=O)C[n+]1cn(C)c2ccccc21)c1ccccc1
CC(NC(=O)COC(=O)COc1ccc(-n2cncn2)cc1)c1ccccc1
O=C(O)CCc1ccc(OCC(=O)OCc2cc(Oc3ccc(Br)cc3)on2)cc1
COc1ccccc1C(=O)Nc1cccc(NC(=O)c2ccccc2)c1
CC(C)(C)NC(=O)c1ccc(-n2c(=O)c(Cc3ccccc3)nc3ccccc32)cc1
CC(C)n1c(CN2C(=O)c3ccccc3C2=O)oc1C=CC(=O)C(F)(F)F
O=C(NCc1cccnc1)c1cc2cc(Cl)ccc2[nH]1
COC1C(CCNC(=O)c2cnc(C)cn2)OC2CC3(C)C(CCC4C3CCC3(C)C(Br)CCC43)C21C
Cn1c(S(=O)(=O)c2cccc(Cl)c2)nc2cc(S(=O)(=O)N3CCCC4C(=O)Nc5ccc(Cl)cc5C43)ccc21
CCC(C)NC(=O)C(c1cccnc1)N(C)CC(=O)Nc1ccc2c(c1)OCO2
CCOC(=O)COc1ccccc1C1CC(=O)c2ccccc2O1
COc1cc(CNC2CCN(c3ncccc3C)CC2)ccc1O
CCCOc1ccc(C=CC(=O)OCC(=O)Nc2cc3c(cc2C(=O)O)OCO3)cc1
Oc1ccc(-c2cc(Cc3ccc(N4CCOCC4)cc3)[nH]n2)cc1
O=[N+]([O-])c1ccc(-c2nn(Cc3c[nH]c4ccc(F)cc34)c3c2CCC3)cc1
CCCCC(=O)NCC(C)(O)c1ccc2ccc3ccc(=O)n(O)c3c2c1
O=C(Nc1sc2c(c1C(=O)NC(CN1CCOCC1)C(CC1CCCCC1)C(=O)O)CCC2)c1ccc2ccccc2c1
COC(=O)Cc1ccccc1N1CCC(Oc2cccc(C(=N)N)c2)CC1
CN(C)CCCP(=O)(N(C)C1CCCCC1)C1CCCC1
COc1ccc(CC2=NS(=O)(=O)N(C)C(c3ccccc3)(C(C)C)C2)cc1
CCSCCOc1ccc(C(=O)N2CCC(=O)CC2)c(NC(=O)CCCC2CCCCC2)c1
CS(=O)(=O)N1CCCC(Nc2ncc(F)c(NC3CCOCC3)n2)C1
NC(=O)c1ccccc1NC(=O)c1cnc2sccn2c1=O
COc1cc(C=Cc2cc(C)nc3ccccc23)cc(OC)c1
O=C(c1cccs1)N1CCn2cc(-c3cccnc3)nc2C1
S=C(NCCCN1CCOCC1)Nc1cccc(Cl)c1
Cc1ccc(C2CCN(C(=O)C(N)Cc3ccc(Cl)c(Cl)c3)CC2)s1
CN1CCN(c2ccc(NC(=O)c3ccccc3)cc2-n2cccc2)CC1
O=C(Cc1cccs1)Nc1ccc(NC(=O)C2CCC2)c(NC(=O)Nc2ccc(OC(F)(F)F)cc2)c1
CCCOC1OCC(OCC2CCCCC2OCCCCCCCCCCCCCC)CC1OC1OC(COS(N)(=O)=O)C(OC(C)=O)C(OC(C)=O)C1OC(C)=O
CCc1nc(NC(C)CC)n2nc(C)cc2n1
CC(CNCCCNC(=O)c1ccccc1)C1CCC2C3C(O)CC4CC(O)CCC4(C)C3CC(O)C12C
O=C(CSc1nnc(O)[nH]c1=O)NCC1CCCO1
CC1CCC(CNc2ncnc3c2oc2ccc(S(N)(=O)=O)cc23)CC1
COc1cc2c(cc1OC)C(CCCOC(N)=O)N(C(=O)CN(C(=O)c1ccccc1)c1ccccc1)CC2
CC(C)(C)CCN1CCN(C2CCCN(C(=O)c3ccn4ccnc4c3Cl)C2)CC1
NC(=O)CCN1CCN(C(=O)c2ccccc2F)CC1
O=C(CSc1nnc(-c2c[nH]c3ccccc23)n1-c1ccc(Cl)cc1)N1CCCC1
CCCCCCCCCCCCCCCCCCCCCC(=O)OC1CCC2(C)C(CCC3(C)C2CCC2C4=CC(C)(C)CCC4(CC(=O)O)CCC23C)C1(C)C
Nc1cccc(OCCCCN2CCC(n3c(=O)[nH]c4ccccc43)CC2)c1
Cc1cnn(C2CCCN(C(C)(C)CO)C2)c1
O=[N+]([O-])c1ccc(C2N3CCCCC3C2(CCC2CC2)c2cccc(C(F)(F)F)c2)cc1
COc1ccc(CN2CCC3(CC2)CCN(C(=O)c2cc4[nH]c5ncccc5c4cn2)CC3)cc1
CC(C)COc1ccc(CNC(=O)c2cccc(CN3CCN(c4cc5c(cc4F)c(=O)c(C(=O)O)cn5C4CC4)CC3)c2)cc1
CCOc1ccc(C(=O)NC2CCCN(Cc3ccccc3F)C2)cc1OCC
Cn1cc(C=NNC(Cc2ccccc2)c2c(F)c(F)c(F)c(F)c2F)c2cnccc21
CS(=O)(=O)CCCOc1ccc(Oc2ccc(C#N)cc2)cc1
Cc1cc(Cl)ccc1C1c2c(nn(CC(=O)O)c2-c2ccccc2)CCN1S(=O)(=O)c1ccccc1
O=C(COc1ccccc1-c1cccs1)Nc1ccccc1N1CCCCC1
N#CCCn1cc(NS(=O)(=O)c2ccccc2)nn1
CC(C)c1ccc(NC(=O)N2CCOCC2)cc1
C=CCOC(=O)C1=C(C)NC(C)=C(C(=O)OCC2CCCCC2)C1C(=NO)C(C)C
NC(=O)c1c[nH]c2cc(Cn3cc(I)cn3)ccc2c1=O
COc1cccc(CNC(=O)c2c(C)noc2C(C)C)c1
Nc1nc(N)c2cc(Sc3ncnc4c3ncn4C3OC(CO)C(O)C3O)ccc2n1
CN(C)c1ccc(C=C2c3ccccc3C(=O)C2=O)cc1
CN(Cc1nc(-c2cccc(F)c2)oc1C)S(=O)(=O)c1cc(Br)cc2c1OCO2
CC(CNCC(C)(C)C)n1cc(NC(=O)N2CCC(C(=O)Nc3ccccc3C)CC2)cn1
CC1=CC(C(=O)NCCCN2CCN(c3cccc(Cl)c3Cl)CC2)c2cc(Cl)c(Cl)cc2C1
CN(C)CCOC(=O)C(C)(c1ccc(Cl)c(NC(=O)c2c(Cl)cncc2Cl)c1)c1ccsc1
Cc1c(CC(=O)N2CCCC2)sc2[nH]c(=O)cnc12
O=C(NCc1ccccc1)c1cc2ccccc2[nH]1
Cc1onc(-c2ccccc2Cl)c1C(=O)N=C(N)N
COc1ccc(CNCc2cccc(NC(=O)c3nc(C)c(C)n3C3CC3)c2)c(F)c1
O=C(CCN1C(=O)c2ccccc2Nc2ncccc21)NC1CCCCC1
CC(=O)NCC(=O)N1CC(=Cc2ccc(-c3ccccc3)nc2)C(=O)C2(C1)C(c1ccc(Cl)cc1)CCN2C(C)C
COC(=O)NC(C(=O)NC(C)(C)c1cccc(OC)c1)C(N)CN1C(=O)C(N)C2Cc3c([nH]c4ccccc34)C2N1C(=O)OC(C)(C)C
Cc1cccc(C(=O)N2CCC(Nc3c(C(N)=O)cnc4cccnc34)CC2)c1
O=C(Cn1cnc([N+](=O)[O-])n1)N1CCN(c2ncccn2)CC1
N=C(Cc1ccccc1)NOC(=O)c1ccc([N+](=O)[O-])o1
CCn1cc(C(=O)NS(=O)(=O)c2ccc(OC)c(OC)c2)c(=O)c2cc(OC)c(OC)cc21
Clc1ccc(-c2noc(Cn3cccc3)n2)cc1
CCc1ccc(CN(C)CCSc2nnnn2C)cc1
Cc1cc(-c2cn[nH]c2)nn1-c1cc(N)nc(SC2CCCC2)n1
C=C(C)C1CCC2(COC3OC(CO)C(O)C(O)C3O)CCC3(C)C(CCC4C5(C)CCC(O)C(C)(C)C5CCC43C)C12
CCOC(=O)c1ccccc1NC(=O)C(CC)Cn1cnc2c1c(=O)n(C)c(=O)n2C
Cc1noc(NC(=O)CN2CCC(OC(=O)C(C)(C)C)CC2)c1C
O=C(OCc1ccccc1)c1oc2ccccc2c1NC(=O)CSc1nc2ccccc2s1
COc1cccc(CNC(=O)CNC(=O)Cn2cnc3sc(C)c(C)c3c2=O)c1
Cc1ccc(N=CC(CNC(C)(C)C)NO)c(N)n1
Cc1ccc(NC(=S)N2CCN(CC3COc4ccccc4O3)CC2)cc1
CCCN(CCC)C(=O)N(C)S(=O)(=O)c1ccc(Cl)s1
O=S1(=O)NCN(CCCNc2ccnc3cc(Cl)ccc23)CN1Cc1ccccc1
CNC(=S)COC(=O)COc1ccccc1F
CC(C)S(=O)(=O)N1CCN(c2nccnc2Oc2ccc(Nc3cc4ccccc4nc3O)cc2)CC1
Cc1nn(-c2ccccc2)c(Cl)c1C=NNc1nc2[nH]ncc2c2nc(-c3ccco3)nn12
CCCCCCOC(=O)CC(O)C(CC1CCCCC1)NC(=O)C1=C(C)N(C(=O)CCC)c2ccccc2S1(=O)=O
CCCCc1oc(-c2ccc(C)cc2)nc1C=NOCC(=O)NCCCNC(C)=O
CC(=O)N1CCC(Cc2cnc3ccc(NC(=O)C4CC4)nn23)C1
Cc1csc2nc(C(=O)NCC3CCCO3)cc(N3CCCCC3)c12
N=C(N)c1ccc2[nH]c(CCCc3ccccc3)cc2c1
Cn1c(=O)c2nc[nH]c2n(C)c1=O
Cc1nc2nnc(-c3ccc(-c4ccc(Cl)cc4)cc3)n(S(=O)(=O)c3ccccc3)c2cc1C
COc1cccc(Nc2nccc(Nc3ccc(N4CCCC4)c(OC)c3)n2)c1
N#Cc1ccccc1-c1cc(Cl)cnc1CN1CCN(c2ccccc2)CC1
c1ccc(C(CCCn2ccnc2)Oc2ccccc2C#CCN2CCCCC2)cc1
CC(C)=CC1CC(C)(C)C(=O)C(=Cn2cnc3c(N)ncnc32)O1
CC(C)OC(=O)CC1(c2ccccc2)NC(=O)NC1=O
Cc1onc(-c2c(F)cccc2Cl)c1C(=O)OCc1cc(=O)n2nc(N)sc2n1
O=C(CN1CCCCCC1)Nc1cccc(CCNCC(O)c2ccc(O)c(CO)c2)c1
Fc1ccc(-c2ccccc2OCCCN2CCNCC2)cc1
Cc1ccc2[nH]c(=O)c(CN(CCCN3CCOCC3)C(=O)NCc3ccccc3)cc2c1
Nc1nc2ccccc2n1CCOc1ccccc1Cl
CCN(CC)C(=O)C1(c2cccs2)CCCCC1
COc1cccc(C(O)c2nc(-c3cccc(C)c3)no2)c1
CNC(=O)C(C#N)=Cc1cccnc1
CNC(=O)C(NC(=O)C(CC(=O)O)NC(=O)C(Cc1c[nH]c2ccccc12)NC(=O)C(CS)NC(=O)CS)C(=O)O
C=CCOc1ccc(CNCC2(C(C)(O)c3ccccc3)CCCCC2)cc1
CC(=O)CSc1nc(=O)c(-c2ccccn2)nc1NC1CCCC1
Cc1nc(-c2ccc(F)cc2C(F)(F)F)no1
CN1CCC(c2cccc3c2CCN(Cc2ccccc2)C3=O)CC1
COc1cc(C=CC(=O)c2ccc3ccccc3c2)ccc1OCc1ccccc1
CCc1noc(C)c1C(=O)NCc1cccnc1OC
Cn1cc(-c2cnc3cnc4ccc(-c5ccc(CN6CC7CC6CN8C)CC6)cc5n4n23)cn1
CCC1CCC(Cn2c(N3CCCC3C)nc3cc(C(=N)N)ccc32)CC1
COc1ccc(CNc2nc(SC)nc3c2sc2ncccc23)cc1
CSN(Cc1ccccc1)C(=O)c1ccc(CN2c3ccccc3Sc3ccc(C)cc32)cc1
CCCCc1c(Cc2ccc(-c3ccccc3-c3noc(=O)[nH]3)cc2)c(=O)n(CC2CC2)c(=O)n1C
Nc1ncnc2c1ncn2C1OC(CNCCc2ccc(S(N)(=O)=O)cc2)C(O)C1O
O=C(OC1CC2CCC(C1)N2)c1cccc(S(=O)(=O)Nc2ncccn2)c1
c1ccc2c(CCCCCCN3CCN(c4ccccc4)CC3)c[nH]c2c1
CCCCCCCCn1c2ccccc2c2cc[n+](CCCCCCCCCCCC[n+]3ccn(CC)c3)c(Cl)cc21
CCOC(=O)C1=NOC(C=Cc2ccccc2)C1
O=C(Nc1cccc(Oc2cnccn2)c1)c1ccc2c(c1)OCO2
CS(=O)(=O)Nc1ccc2cc(C(=O)N3CC(CCl)c4c3cc([N+](=O)[O-])c3cc(C(F)(F)F)ccc43)[nH]c2c1
CC(=O)c1c(C)n(CCCCC2CCCc3ccccc32)c2ccccc12
CCc1nc2c(o1)C(=O)c1c-2[nH]c2ccccc12
CC(C)(CC(=O)NN=Cc1cccn1C)c1ccc(Cl)cc1
Cc1noc(C)c1CNc1ncnc2c1ncn2C1CCC(CO)O1
CSc1ncccc1-c1cc(C(F)(F)F)nn1-c1ccccc1
COc1ccc(CN2C(=O)C3C4C=CC(CN4C(=O)Nc4c(C(C)(C)C)n(C)n(-c5ccc(C(F)(F)F)cc5)c4=O)CC3C2=O)cc1
N#Cc1ccc(N2CCOCC2)cn1
Cc1cc(-c2ccccc2C)on1
Cc1c(CCN2CCN(c3ccccc3OC(C)C)CC2)cnn1C
NC(=O)c1cccc2[nH]c(-c3csc(Nc4ccccc4)n3)nc12
Cc1ccc(Cn2c(CN3CCSC3)nc3c2c(=O)n(C)c(=O)n3C)cc1
NC(=O)c1cnc(-c2ccccc2)nc1Nc1cccc(CN2CCNCC2)c1
CC(C)(C)c1ccc(CCC(=O)N2CCCC(Nc3ccc4c(c3)OCO4)C2)cc1
COc1ccc(OC)c(NC(=O)c2cc3cccc(OC)c3oc2=O)c1
CCOCCCNC(=O)c1c(O)c2cc(-c3ccco3)ccc2n(C)c1=O
CNC(=O)Nc1ccncc1
O=C(NCC1CCCO1)c1cnc(Oc2ccc(N3CCN(c4ccncc4)CC3)nc2)c2ccccc12
O=C(COC(=O)c1cc(S(=O)(=O)N2CCOCC2)ccc1O)NCC1CCCO1
Oc1ccc2cc(-c3nc(-c4ccccc4)c(-c4ccncc4)o3)ccc2c1
O=C(O)CC(CC(=O)O)c1ccccc1
O=C(O)c1cc([N+](=O)[O-])ccc1SCc1cccc([N+](=O)[O-])c1
CC(=O)Nc1cccc(C2CCN(Cc3cccn3-c3ccc(Cl)nn3)CC2)c1
c1ccc(C2CC(c3ccccc3)=NN2C2=NCCCN2)cc1
CC(C)Oc1ccc(C(=O)COC(=O)COc2ccc(Br)cc2)cc1
CCn1c(O)c2cnn(S(=O)(=O)c3ccccc3)c2nc1=Nc1cccc(C(F)(F)F)c1
CC(C)S(=O)(=O)Nc1ccc2c(c1)C(NC(=O)c1ccc(Cl)c(S(N)(=O)=O)c1)CCC2
NC1CN2CCC1CC2
COc1cc(NC(=O)c2cc(C(C)C)on2)ccc1-n1cnc(C)c1
CC(=O)Nc1ccc2ncn(-c3ccc(N4CCN(c5ncccn5)CC4)cc3F)c2c1
C=C(C)CC1(C)CC(C(=O)N(CC)CC)CC(C)(C)N1O
CC(CCCC(C)(C)O)CC(=O)O
O=C(NCc1ccc(Cl)cc1)COCC(=O)NCCc1c[nH]c2ccccc12
CC(=O)N(O)CCC(=O)C(C#N)=Cc1cccc(C(F)(F)F)c1
CCn1cnc2nc(N)c3ncn(C4OC(CO)C(O)C4O)c3c21
O=c1cc(-c2ccc(O)c(O)c2)oc2cc(O)cc(O)c12
CCN(CC)C(=O)n1nnc(-c2cccc(Br)c2OC)n1
CCc1cc(CCNCc2ccc(C(=O)NCCc3ccc4ccccc4c3)cc2)ccc1O
CC1(F)CCC(Cn2c(=O)n(CN)c3c2C(=O)c2c(CCc4ccccc4)cc(F)cc23)O1
CC(C)OC(=O)c1c(NC(=S)Nc2ccc3c(c2)OCCO3)sc(C)c1C
Cc1ccc(C=C2SC(=Nc3ccccc3)N(C3CCN(C(C)C)CC3)C2=O)o1
Cc1c(N2CCN(CCO)C(C)C2)c(=O)oc2ccccc12
Cn1ccc2c1-c1ccccc1C(=O)C2=Cc1cccc(N)c1
CNC(C)C(=O)NC(C(=O)N(C)[n+]1ccccc1)C1(C(N)=O)CCCCC1
c1cc(-c2nnc(CCCc3nnc(Nc4nonc4N4CCCCC4)nc3-c3ccccc3)o2)no1
COCCCc1cn(C2OC(COP(=O)(O)OP(=O)(NCC(c3ccccc3)(c3ccccc3)c3ccccc3)OC2C)Oc2ccccc2)c(=O)[nH]c1=O
COc1ccccc1C1CCN(C(C)=O)CC1C
O=C1NCC2(CCN(C(=O)c3ccc4ncsc4c3)CC2O)CC1
CC(=O)N1CCN(c2ccc(NC(=O)Nc3ccccc3Cl)cc2)CC1
CC(=O)NCCc1cc2cc3c(cc2[nH]c1=O)OCO3
Nc1ncnc2c1ncn2C1OC(CIP(=O)(O)OP(=O)(O)C(F)(F)P(=O)(O)O)C(O)C1O
CC(C)(O)C1CCC2Cc3c(-c4ccc(F)cc4)ccnc3CC(C)(C(=O)O)NC2=N1
Nc1n[nH]c2cc(-c3ccccc3)nc(NC3CCc4cc(-c5ccccc5)sc43)c12
CCOC(Cc1ccc(OCCc2nc(-c3ccc(OCC)cc3)oc2C)cc1)C(=O)O
CC1CCCCC1NC(=O)Nc1ccc(-c2ccccc2)nc1
CC(=O)NCCc1c[nH]c2ccccc12
COc1ccc(CCNCC(O)C(Cc2ccccc2)NC(=O)c2cc(C(=O)N(C)CCc3ccccc3)c3ccccn23)cc1
Cc1ncc2nc(-c3cccc(N)c3)nc-2[nH]1
CCCCCCCCCC=CC(O)C1CCN(CC(C)N2CC(C)N(Cc3cc4ccccc4o3)CC2=O)CC1
COC(=O)CCC(=O)Nc1nnc(C(C)C)s1
Cc1ccc(C(=NCC2CCOCC2)NO)cn1
Cc1ccc2c(c1)[n+]([O-])nc1ccccc12
CCCN1CC2CCC(C1)N2C
O=C(c1cc(F)ccc1F)N1CCC(n2nnnc2-c2ccncc2)CC1
C#CCOC(=O)CCNC(=O)C(NC(=O)C(=C)Cc1ccc(C)cc1)C(C)C
CSCCC(NC(=O)C(CS)CC(=O)O)C(=O)N1C(C(=O)N(CC(=O)O)CCc2ccccc2)CSC1(C)C
CSCCC(N)C(=O)NC(C)C(=O)NC(CCCN=C(N)N)C(N)=O
CN(C)CCCn1ccc2ccc(NC(=O)NC3CC(C)(C)NC(C)(C)C3)cc21
CCCCCCC(O)c1cnccn1
Cc1cc(C2C3C(=O)N(c4ccc(Cl)cc4C)C(=O)C34CCCN42)c(C)n1N=C(CC#N)C#N
CCCCCNC(=O)C1(C(=O)OCC)CCN(CCC(CCN2C(=O)c3ccccc3C2=O)c2ccccc2)CC1
Cc1cc(C(=O)N(C)CC(=O)NC(C)c2ccc(F)cc2)ccc1[N+](=O)[O-]
CCCCc1nc(CC)n(Cc2ccc(-c3ccccc3-c3nn[nH]n3)cc2)n1
CCN(CC)CCNC(=O)c1coc(CSc2ccccc2)n1
Cc1oc(-c2ccccc2)nc1CCOc1ccc(CCCN(C)C)cc1
CCCCN(CC(=O)NCc1ccccc1)C(=O)C=C(C)c1cccnc1
COC1Cc2c(cc(OC)c(OC)c2-c2c(C)nn(C)c2C(C)N2CCN(CCN(C)C)CC2=O)C1(C)C
Cc1noc(C)c1S(=O)(=O)NC(C)CCCC(=O)c1ccccc1
NC(=NCC1=NOC(C(=O)Nc2nnc(Cc3ccc(Cl)cc3)s2)C1)NO
O=C(NNC(=O)CC1C(=O)NCCN1CN1C(=O)c2ccccc2C1=O)c1ccccc1
COC(=O)c1ccc(C(=O)OC)c(-n2cnnn2)c1
Clc1ccc2c(c1)C(c1ccccc1Cl)=NCCc1nnc(SCc3ccccc3)cc1-2
O=C(c1ccc2occc2c1)N1CCN=C1SCc1cccc(Br)c1
CN(Cc1cc(C(F)(F)F)cc(C(F)(F)F)c1)C(=O)c1cc(Cl)ccc1O
CNc1nc(-c2c(C)cc(C)cc2C)c2c(=O)n(C)c(=O)n(C)c2n1
O=C(O)CCn1nnn(Cc2cc(N3CCN(C(=O)C4CC4)CC3)ccc2=O)c1=O
CC(=O)c1ccc(NC(=O)COC(=O)CC2OCCN(c3ccncc3)C2=O)cc1
COC(=O)c1ccc2cc(-c3ccccc3Cl)c(-c3ccc(F)cc3)nc2c1
Cc1occc1C(=O)Nc1ccnn1C1CCCN(Cc2ccco2)C1
CCOc1c(CC)no[n+]1[O-]
COCc1c2c(cc3c1c(C)c1cc4n(c13)CCN(CCC(=O)OC(C)(C)C)C4)OCO2
O=S(=O)(c1ccc(F)cc1)N(CCO)Cc1cccc(NC2=NCCO2)c1
CC(=O)c1sc(Nc2[nH]c3cccnc3c2C)nc(=O)c1C#N
COc1ccc(S(=O)(=O)N2CCN(C)CC2)cc1NC(=O)c1cc(C2CCC(F)(F)CC2)on1
Fc1cccc(C(F)(F)F)c1CCc1ccccc1
CC(C)=CCc1cccc2c(=O)cc(-c3nn(CCN4CCOCC4)c4ccc(O)cc34)c(=O)oc12
O=c1[nH]ccc2c(NCc3cccc(Br)c3)ncnc1-2
NS(=O)(=O)c1ccc(-c2cccc3c(=O)cc(N4CCOCC4)oc23)cc1
O=C(CCc1ccccc1)CC(O)(c1ccccc1)C1CCCCN1
CCNCCCNCCCCNC(=O)c1ccc2ncc(-c3cc(C)ccc3C)n2c1
Cc1ccoc1CN1CC(C(=O)O)C(c2ccc(CC(C)C)cc2)C1
COc1ccc(C=NNc2ccccc2N)cc1OCC(=O)Nc1ccc(Cl)cc1
O=C1C2=C(CCCC2)N(COCc2ccccc2)C1Nc1cccc(Cl)c1
CCCNC(=O)c1ccc(N2CCC(NC(=O)Nc3cc(C)n(C)n3)CC2)cc1
CN1C2CCC1CC(OC(c1ccc(Cl)cc1)c1ccc(Cl)cc1)C2
COc1cc(Nc2nc(C(F)(F)F)c3c(N)ncnc3n2)cc(OC)c1OC
CC=C(C)C(=O)CC1(C)C(CC(=O)C(C)C)CC2(CC=C(C)C)C1=CC2O
CC(=O)NC(C)c1ccc(CC2CCN(C(=O)c3ccccc3-c3ccccc3)C2)cc1
Nc1nc2c(cnc3sc4c(c23)CCCC4)c2ccccc12
CCOC(=O)C1CN(S(=O)(=O)c2ccc(C)cc2)CC(=O)N1CCc1ccccc1
c1cc(OC2CNC2)c2ccccc2n1
O=[N+]([O-])c1ccc(Cl)cc1NC(=S)Nc1cccc(Cl)c1
COC(=O)c1nc(-c2c[nH]c(=O)c(-c3ccc(F)cc3F)c2)c[nH]1
CCOc1ccccc1C(=O)Nc1ccc(Cl)c(C(=O)Nc2ccc(S(=O)(=O)NC3CCCCC3)cc2)c1
CCN(C)C(=O)COC(=O)c1cc(S(=O)(=O)NCc2ccco2)c(OC)cc1Cl
CC(C)Cn1nnnc1CN(C)C(=O)c1cc(C(F)(F)F)ccc1OCCCN1C(=O)CCC1=O
CC(C)c1ccc(N(C(=O)Cn2nnc(-c3ccc(F)cc3)n2)C(C(=O)NC(C)(C)C)c2ccncc2)cc1
CC(=O)NC(C(=O)OCc1ccccc1)c1ccc(-c2ccccc2)cc1
NC(=S)N(c1ccc(F)c(Cl)c1)CC(=O)c1ccc(F)cc1
O=C(NCc1ccc(F)cc1Cl)c1cccc(F)c1
CCCCOc1ccc(C(=O)N2CCN(C(=O)CC)CC2)cc1
Cc1ccc2cc(-c3ccccc3)ccc2c1
CCCN(NC(=O)c1ccco1)C(=O)Nc1ccc(-n2cncn2)cc1
C#CCC(C)(O)CCCCCCCCCC#CC1C(F)COC1(C)C
Fc1cccc(CNC2CCc3ccccc3C2)c1
N#Cc1cc2sc3ccccc3n2[o+]c1C=C1C(=O)Nc2ccc(I)cc21
COc1ccc(CNC(=O)c2ccc(I)cc2Cl)cc1CNCc1cc(Cl)ccc1OC
CCCCCCC(O)c1cnccn1
Cc1cc(C)cc(-n2c(SCC(=O)NC3CCCCC3)n[nH]c2=S)c1
CCNC(=O)C1Cc2c(cc3c(c2OC)OCO3)C2(C)CCN(C)C1C2
Cc1ccc(-n2c(O)c(C=Nc3cccc(C)c3)c3ccccc3c2=O)s1
NC(=O)NCCC1COc2cc(C#Cc3ccccc3)ccc2C1
Cc1ccc2cc(CN(C(=O)COC(=O)c3cc(OCCCN4CCCCC4)cc([N+](=O)[O-])c3C)C(C)C)c(=O)[nH]c2c1
CC(=O)OC1CC(C)=CC2Cc3occc3C21
Cc1cc(OCC(=O)Nc2ccc(Br)cc2)nc(C)n1
Cc1ccc(C)c(S(=O)(=O)c2ccc(-c3ccccc3)s2)c1
C#CCN(CC12CC3CC(CC(C3)C1)C2)C(=O)NCC1(c2ccc(Cl)cc2)CCCCC1
CC(C)CSc1c(C(=O)NC2CC2)cnn1-c1ccccc1
O=C(Nc1cccc2cccnc12)Nc1cccc(S(=O)(=O)N2CCOCC2)c1
CC1(C(=O)Nc2nccs2)CCCN1S(=O)(=O)c1ccc(Br)s1
CC(C)[n+]1cc2cnc3ccccc3c2c2c1C(C)C(c1ccco1)N(C)C2=O
CC(C)CC(C(=O)NO)N(C)Cc1ccc([N+](=O)[O-])o1
CCNC(=O)c1onc(CSc2ccc(F)cc2F)c1C
O=C(COc1ccc(-n2cnnn2)cc1)Nc1cc(S(=O)(=O)N2CCCC2)ccc1F
COC=C(C#N)C(N)=O
CCN(Cc1ccccn1)C1Cc2cnn(C3CNC3)c2CC1O
Oc1ccc2c(c1)c1cccc(n1)c1ccccc1n2Cc1cc2ccccc2o1
OCc1ccc(S(=O)(=O)Nc2ccccc2-c2ncccn2)cc1
COc1ccc2[nH]c(-c3ccc(-c4nc(-c5ccccc5)oc4C)cc3)cc2c1
CCC12CCN(CCCO)CC1=NN(S(=O)(=O)c1cccs1)C2
COc1cc(C=Cc2cc(C)nc3ccccc23)cc(OC)c1
CCc1ccc2c(c1C)CCC2C(C)C(=O)Nc1sc2c(c1C#N)CCC2
COc1cccc(C=Nn2cnnc2)c1
Cc1ccc(CN2CCN(C3CCCCC3)C(CC(=O)C(C)(C)C)C2)cc1
CC1CCCN(Cc2ccc(C(=O)CSc3nnc(-c4ccccc4)o3)cc2)C1
CN1CN(c2cc(C(F)(F)F)nc(SCc3ccc(F)cc3)n2)C1=O
Cc1ccc(-c2noc(CNC(=O)Cc3ccc(OC(F)F)cc3)n2)cc1
Nc1nc(=S)[nH]c2[nH]cnc12
CC1CN(C(C)CO)C(=O)c2cc(C#Cc3ccc(Cl)cc3)cnc2OC1CN(C)S(=O)(=O)c1ccc(C(F)(F)F)cc1
CCOC(=O)C1=C(C)NC(C)=C(C(=O)OC2CCCC2)C1c1cc2ccc(OC)cc2cc1O
Cc1ccc(C(=O)NCC(=O)NN=Cc2cc([N+](=O)[O-])ccc2N)cc1
CCCN1CCc2c(OC)cc(O)c(C=NN=C3C(=O)Oc4cc(OC)c(OC)cc4O3)c2O1
CCC(NC1CCCC1)c1ccc(C2C3CNCC3C2)cc1
CC(C)(C)C(=O)Oc1ccc(C2=C(CCNc3ccccn3)C(=O)c3ccccc32)cc1
CN1CCN(c2nc3ccccc3n2CCCCCCOc2ccc(C(=O)NC(=N)NS(=O)(=O)c3ccc(Cl)cc3)cc2F)CC1
Cc1ccccc1CC(=O)NC(CC(=O)O)C(=O)COP(=O)(Oc1ccccc1)Oc1ccccc1
CN(CC(=O)NC1CCNCC1)C(=O)CC12CC3CC(CC(C3)C1)C2
CN(C(=O)Cc1ccccc1)C1CCN(CCc2cn(Cc3ccccc3)c3cc(C#N)ccc23)CC1
CCCNc1ccc2[nH]cc(-c3nc4ccc(O)cc4[nH]3)c2c1
NC(=O)c1ccccc1Nc1ncccc1C(=O)Nc1ccc(C2CC2)cc1
CC(=O)c1cc2c(cc1N)N1CCCN1C=N2
CCCCCCC1C(=O)NC(=O)NC1Oc1ccccc1
CCCCS(=O)(=O)N1CCCC1C(=O)N1CCN(c2ccccc2N2CCCC2=O)CC1
CC(C)(C)c1ccc(CC(=O)Nc2nnc(-c3ccccn3)o2)cc1
Cc1cc(N2CCCCC2)c(NC(=O)Cc2cccc([N+](=O)[O-])c2)c(C)c1
CCNC(=S)N(Cc1cc2cc3c(cc2[nH]c1=O)CCC3)CC(=O)O
Cc1cccc(CNC(=O)NCCCc2ccco2)n1
Cc1ccc(N2NC(=O)CC2CC(=O)NCCCCN2CCN(c3ccc(F)cc3)CC2)c(Br)c1
COCCN1CC(C(=O)N2CCN(C(=O)CCC(N)Cc3cc(F)c(F)cc3F)CC2)C(c2ccc(Cl)cc2)C1
CC1=Cc2c(-c3ccc(OCC=C(C)C)c(O)c3)cc(COS(=O)(=O)O)c(O)c2C(=O)C1
CCCCCCCCCCCCCCCC(=O)NC(COC1OC(CO)C(O)C(O)C1O)C(O)CO
CC#CC(OC(=O)N(CC)CC)c1cc(-n2ccnc2)cc([N+](=O)[O-])c1
O=C(Nc1ccccc1CN1CCC(N2CCOCC2)CC1)c1ccc(F)cc1
CCCCCCCCCCCCCCCCCCCCCC(=O)OC1CCC2(C)C(CCC3(C)C2CCC2C4=CC(C)(C)CCC4(CC(=O)O)CCC23C)C1(C)C
COc1ccc(C2NC(=O)c3cccc(CO)c3N)c(O)c2c1
CCCCCC(=O)OCOCCON=C1CCC[N+](C)(C)CC1
CCCCS(=O)(=O)N1C2CCC1C(CN(C)C)Cc1c-2[nH]c2ccccc12
Cc1c(C(=O)Nc2cccc(C(F)(F)F)c2)oc2ccc(S(=O)(=O)CC(=O)NCCCC(C)C)cc12
Cc1cc(Nc2nccs2)nc(C)n1
O=C(C[n+]1cc(-c2ccccc2)n(-c2ccc(Br)cc2)c1-c1ccc(Br)cc1)NN=Cc1ccc2c(c1)OCO2
CCCN(CCC)S(=O)(=O)c1ccc(NS(=O)(=O)c2cc3ccc(C)cc3nc2Cl)cc1
C=C1CC2C(C1)(CO)C1(CCC(C)C)C3CCC1(C)C2C3
COc1cc(-c2cc(NC(=O)Nc3cccc(OC)c3)c3ccccc3n2)cc(OC)c1OC
Cc1cccc(CCC(=O)N2CCC3(CC2)OCCO3)c1
CON=C(C(C)=O)c1c(F)cc(F)cc1Cl
Cc1nn(CC#N)c(NC(=O)c2ccccc2)c1-c1ccccc1
O=C(Nc1ccc(F)c(F)c1)C1CCN(C(=O)N2CC(=O)Nc3ccccc32)CC1
Nc1n[nH]c2cccc(-c3ccc(NC(=O)Nc4ccc(F)cc4)cc3)c12
CC(=O)OC1CCC2C3CCC4=CC(=O)CCC4(C)C3CC(O)C12C
COc1ccc(-c2ccc(-c3ccccc3COCCC3CCNCC3)n2CC(=O)NC(=N)N)cc1
O=C1CNC(=O)CN1
CCOP(=O)(CCCOc1ccc(NC(=S)c2ccccc2)cc1)OCC
CCc1cc(C(N)=O)c2ccccc2c1O
Cc1ccc(C(C)NC(=O)c2cc(C)on2)cc1
CC(NP(=O)(OCC1OC(n2cc(I)c(=O)[nH]c2=O)CC1O)Oc1cccc2ccccc12)C(=O)SCC(=O)OCc1ccccc1
CC[n+]1cccc(-c2cn3cc(C)ccc3n2)n1
O=C(NCCc1ccccn1)c1ccc(Cl)c(S(=O)(=O)N2CCOCC2)c1
Cc1ccc(-c2nnc(CN(C)Cc3ccoc3)o2)cc1
CC(C)c1ccc(C2CC(=O)NC(=S)N2CN2CC2)cc1
COc1cc(OC)c(OC)cc1C=C1SC(=S)NC1=O
COc1cc(C=C(C#N)c2nc(-c3ccc(-c4ccc(Br)cc4)o3)[nH]c2-c2ccc(OC)cc2)cc(OC)c1OC
Clc1cc(N2CCN(c3ccccc3)CC2)c2sc3ccccc3c2c1
COC1CC=C(c2nc3ccccc3o2)CC1
CC(C)c1nccc(N2CCCC2CNC(N)=O)n1
CC(N)(COP(=O)(O)O)C(=O)O
CC(C(=O)O)(c1ccccc1F)c1ccccc1F
COc1cc2c(=O)c3c(Cl)c(-c4ccccc4)c(Cl)cc3oc2cc1O
O=C(NO)C1(Cc2c[nH]c3ccccc23)CCCC1
CCn1c(CC(=O)NCc2ccc(F)cc2)nnc1SCc1ccc(C#N)cc1
CCCC(CCC)C1Nc2cc(C)cc(C)c2C(=O)C1(O)Cc1ccc(OC)cc1
CCCCCCN1CC(=O)N(c2ccccc2F)C(c2ccc(OC)cc2)C1
NC1CCC(C2C(COc3ccccc3)N(Cc3ccccc3)C(=O)CO2)CC1
Cc1c[nH]c(CN2CCCC(OCCc3cnn(C)c3)C2)n1
CCCCOC(=O)CC1OC(CO)C(O)C(O)C1O
CCC12Cc3ccc(O)c(O)c3NC(=O)C1C1C2CCc2ccccc21
Cc1cc(CN2CCC3(CC2)Oc2ccc([N+](=O)[O-])cc2C(=O)O3)n[nH]1
O=c1cc(N2CCOCC2)oc2cc3cc(O)ccc3c1O2
CCCNC(=O)N1C2=NCCS2(=O)=OC1C(=O)O
COCCN1CCC(N)(c2ccccc2)CC1
CN(CCC(=O)NC1CCCCC1)C(=O)Cc1ccc(-n2nc(C(F)(F)F)cc2N2CCOCC2)cc1
CCCCCN(CCCCC)C(=O)C(=O)NC1CCC(CCN2CCN(c3nnc4ccccc34)CC2)CC1
COCCN1CCC(N)(c2ccccc2)CC1
C=C(C(=O)OCC)C(OC(=O)c1ccccc1)C(C)(C)C
Cc1ccc(CNc2nc(N)nc3c2ncn3C(C)C)cc1
c1ccc2cc(CCCCN3CCCCC3)ccc2c1
O=C(O)Cc1sc2[nH]c(=O)c(C=Cc3c(F)cccc3C(F)(F)F)c(C3=CSC(=Nc4ccc(F)c(F)c4)N3CCc3ccccc3)c2c1
CC1CCC(C)N1C1CCCCN(C)C(=O)c2cc(Cl)ccc2SCC(=O)O1
COc1ccc(CN2CC(C(=O)NCCc3ccc(C)c(C)c3)CC2=O)cc1OC
O=C(c1ccccc1)N1CCN(CC(O)COc2ccccc2)CC1
O=C(NC1CC1)c1cccc(NC(=O)c2ccco2)c1
O=C(COc1ccc([N+](=O)[O-])cc1)NC1CCN(Cc2ccccc2)C1
CC(=O)c1ccc(NC(=O)N(Cc2cccc(OC(F)(F)F)c2)CCCN2CCCC2)nc1
C=CCNC(=S)NN=C1CC(c2ccco2)CC(=O)N1c1ccccc1
CC(=O)OC1C(n2cccn2)C(CO)=CS12OC(=O)c1ccccc12
O=[N+]([O-])c1ccc(Cn2cc(COC3OC(CO)C(O)C(O)C3O)nn2)cc1
O=c1nc[nH]c2sc(N3CCOCC3)nc12
CCCCOc1ccc(NC(=O)c2nn(-c3ccccc3C)c(OC)c2-c2ccccc2)cc1
COc1ccc(Cl)cc1NC(=O)CN1CCN(CC(=O)Nc2ccc(S(=O)(=O)N3CCCC3)cc2)CC1
Cc1ccc(-c2csc(NC(=O)CSCc3ccccc3)n2)cc1
O=C(O)C1CC(OCC2CCNCC2)C(COCc2ccccc2)O1
Cc1c(N=Cc2ccc(F)cc2)c(=O)n(-c2ccccc2)n1C
CCOC(=O)c1c(NC(=O)CN2C(=O)NC(C)(c3ccc4c(c3)OCO4)C2=O)sc(C)c1C
CCN1CCN(C(=O)c2cccc(-n3cnc4cccc(Cl)c4c3=O)c2)CC1
CCC(C)C(NC(=O)OCc1ccccc1)C(=O)NC(Cc1c[nH]c2ccccc12)C(=O)NO
CC(Nc1cc(N2CCC(N(C)C)CC2)ncn1)c1ccc(Cl)cc1
Cc1ccc(C(=O)NCCNc2ccc(Br)cn2)c2c1CCCC2
O=C(Nc1ccccc1)c1cc(O)c2ccccc2c1
CC1(C(=O)NCCCN2CCC(c3noc4cc(F)ccc34)CC2)CCC(N2CCCC2=O)C1
CC1=NN(C(=O)C(C)NC(=O)c2ccc(Br)o2)C(O)(C(F)(F)F)CC1
Cc1cc(C)c(-c2cc3ccc(O)cc3oc2=O)c(C)c1
CC(=O)C1C(OC(=O)c2ccccc2)C(OC(=O)C=Cc2ccccc2)C2(C)C(OC(=O)C=Cc3ccc(O)cc3)CCC12
COc1ccc(C2=NN(c3ccccc3)C(c3ccc4ccccc4c3O)C2)cc1
COc1ccc2c(c1)c1c(n2S(=O)(=O)c2cc(C(=O)O)ccc2OC)CCN1Cc1ccccc1
O=C(Nc1ccc(Cn2ccc3c2CCCC3NCc2cccs2)nc1)c1c(Cl)cccc1Cl
COc1cc2c(cc1OC)C(CC(=O)Nc1ccc(F)cc1)N(C(=O)c1cc3ccccc3oc1=O)CC2
COc1ccc2c(c1)c(CCNC(C)=O)cn2C
CC(NCCN1C(=O)c2ccc(NS(=O)(=O)C=Cc3cccc(F)c3)cc2C1=O)=C1C(=O)N(CC(=O)O)c2ccc(F)cc21
CS(=O)(=O)CCC1OCCC2SCCN12
CCCCCCSC(=S)NCC1CCCNC1
CCCn1c(=O)c2nc(-c3ccc(OCC(=O)O)cc3)c(Cc3ccc(OC)cc3)n2n(CCC)c1=O
CCc1noc(C)c1C(=O)N1CCCN(C2c3ccc(Cl)cc3CCc3cccnc32)CC1
Nc1nc2ccccc2n1CCOc1ccccc1Cl
O=C1CCCC2=C1C(c1ccc(F)cc1)C1=C(CCCC1=O)N2
NC(=O)C1(N2CCC2)CCN(C2CCCCC2)CC1
CCN(Cc1ccccc1Cl)c1cc(OCC2(C)CO2)ncn1
CCN(CC)CCNC(=O)c1ccc2c(c1)C(=O)N(Cc1ccccc1C)C2=O
CC#CCC(O)C=CC(=O)Nc1nc2ccc(NC(=S)NC(=O)C(O)=O)c(CC=C(C)C)c2o1
N#Cc1c(N)n2c3c(cccc13)N(CCC#N)CC2
CN1CCN(C)C1=O
CCCS(=O)(=O)N1CCC2(CC1)C(=O)N(CC(=O)Nc1ccccc1C)C(=O)C(F)(F)C2=O
O=C(N1CCN(Cc2ccco2)CC1)c1nc(C2CC2)cnc1Nc1cncnc1
CCCC(CCC)C(=O)Nc1ccc2c(c1)Nc1ccccc1S2
N#Cc1cccc(S(=O)(=O)Nc2onc(C(F)(F)F)c2C#N)c1
COc1ccc(C(=O)C2CCCN2Cc2cn3cc(C)ccc3n2)cc1OC
CC(=O)NC(C)CCO
CCCCCCNC(=S)NN=Cc1ccccc1O
O=C(O)c1cc2cccc(C(=O)C(O)C(O)C(O)c3ccccc3)c2[nH]1
COc1cc(CNc2c(C)cccc2C)ccn1
NC(=O)CS(=O)(=O)C1=CCCCc2c1nc(-c1ccccc1)c1ccccc21
Nc1nc2c(c(NCc3ccc(C(F)(F)F)cc3)n1)CCS2
O=C(NC1CCCCC1)N1CCN(C(=O)C2CCC2)CC1
Cc1noc(C)c1S(=O)(=O)N(CCSCc1ccccc1)Cc1ccccc1Cl
COc1ccc2c(c1)c(=O)c(C(=O)c1cccc3ccccc13)cn2C1OC(CN)C(O)C1O
CN(C)CC(=O)Nc1cc2c(N)ncnc2n1COCCOCc1ccccc1
Cc1cc2c(cc1O)OCCC2(OCc1ccccc1)c1ccccc1
COC(=O)C1CCCN1C(=O)COc1ccc2ccccc2c1
Nc1nc2ccccc2n2c(=O)n(N)c(-c3ccco3)nc12
COc1ccc(S(=O)(=O)N(Cc2ccccc2)Cc2ccc(OC)cc2)cc1OC
CCOC(=O)c1cn2c(c1O)CC(C)C(CC)C(=O)C(=O)N2C
CCc1nc(CC(=O)NCc2cccc([N+](=O)[O-])c2)cs1
O=C(Nc1ccc2nc(-c3ccco3)c(Nc3ccccc3)nc2c1)c1ccccc1
Fc1ccc(C(O)c2nc(-c3cncnc3)no2)cc1Cl
Clc1ccccc1C#CCCCN1CCC(c2cc3cccnc3s2)CC1
CCn1nc2c(c1Cn1cnc3ccccc31)COCO2
Nc1nc(N)c2nnn(C3CC(O)C(CO)O3)c2n1
CSCc1ccc(Nc2nccc(Oc3cc(OC)c(OC)c(OC)c3)n2)cc1
CNC(=O)OCc1c(COC(=O)NC)c(-c2ccc(Cl)cc2Cl)n2ccc(Br)cc12
CC1C2Cc3ccc(OCc4ccccn4)cc3C1(C)CCN2CC1CC1
O=C(c1ccco1)N1CCN(c2ccc([N+](=O)[O-])cc2)CC1
O=[N+]([O-])c1cccc(N=Nc2cccnc2)c1
Cc1[nH]n(-c2ccc(Cl)cc2Cl)c(=O)c1C=NCc1ccco1
COc1cc(O)cc(O)c1C=O
COCCOc1cccc(CNCCc2ccncc2)c1OC
OC(CCN1CCN(CCCNc2c3c(nc4ccccc24)CCCC3)CC1)c1ccc2c(c1)OCO2
Cc1cc2ncnc(N3CCN(C(=O)c4ccc(C#N)cc4)CC3)c2cc1C
CCCC(=O)N1CCCC2(CCN(S(=O)(=O)c3ccccc3)C2)C1
Cc1sc2ncnc(SCc3nnc(SCC(=O)NCc4ccc(F)cc4)n3-c3ccccc3)c2c1C
NS(=O)(=O)Oc1ccc(CCCc2ccccc2)cc1Cl
O=C(Nc1nc(-c2ccccn2)cs1)c1cc[nH]n1
Cc1ccc(N(CC(=O)Nc2ccccc2C(=O)N2CCCC2)C(=O)CCC(=O)Nc2cc(C)on2)cc1C
CC1(C)OC2CC3(O)C(CCC4C4(C)CCC(O)C(C)(C)C4CCC44C)C3CCC2O1
CC(=O)OC(C1OC(CO)C(O)C(O)C1O)c1ccccc1
CNC(=O)C=Cc1ccccc1
N#CCCn1c(CN2C(=O)C(NC(=O)Nc3ccncc3)c3ccccc32)nc2ccccc21
COC1C=CC(=O)C2(C)OC(OC(C)=O)C(C)C12
CC(=O)ON=c1[nH]ccc2c1ccc1cccc([N+](=O)[O-])c12
O=C(NC(Cc1ccccc1)C(=O)NC(Cc1ccccc1)C(=O)O)c1ccco1
C[S+](C)CCCCCCSCC(O)(P(=O)([O-])O)P(=O)(O)O
O=C(O)c1cccc(-n2c(SCC(=O)N3CCCCC3)nc3ccccc3c2=O)c1
COc1ccc(C(=O)c2oc3ccccc3c(=O)c2C#N)cc1
CC(=O)N1CCN(C(=O)C=Cc2ccc(-c3nc4cc(C(N)=O)ccc4[nH]3)cc2C)CC1
COc1ccc(S(=O)(=O)N2CCCC2OC(=S)NCc2ccccc2)cc1
CC(O)(CCl)c1ccc(NC(=O)c2ccccc2C(=O)O)cc1
O=C1NC(=O)C2(CCCC2)CO1
C=CCC1(O)CC2OC(C3OC(C)(C)OC3C(O)C3CCCCO3)C2OC1C=C1COC(c2ccccc2)(c2ccccc2)C1
COc1ccc(N(CC(=O)Nc2ccc(OC)c(Cl)c2)C(=O)Cn2cnc3ccccc3c2=O)cc1
COc1ccc(C2CN(CCO)CC2C(=O)O)cc1
CC(C)OCCCNCc1coc(-c2ccoc2)n1
O=C(O)C1CN(CCO)CC(c2ccccc2F)N1Cc1ccc2c(c1)OCO2
CC(=O)N1CCN(c2ccccc2[N+](=O)[O-])CC1
CC(Nc1nccc(N2C(=O)OCC2C(C)C)n1)c1ccc2ccccc2c1
Cc1ccc(CNC(=O)C2CCN(C(=O)c3cc4ccccc4oc3=O)CC2)cc1
NS(=O)(=O)c1ccc(NC(=O)c2ccccc2NS(=O)(=O)c2cccc3ccccc23)cc1
Cc1ccccc1CN1CCNC(=O)C1
CNC(=O)C(NC(=O)C(CC(C)C)C(NS(=O)(=O)c1cccc2nsc(Cl)c12)C(C)(C)C)C(=O)C(=O)O
COc1ccc2cc(-c3cc4nc(N5CC6CNCCC6C4)n(C)c5nc3=O)ccc2c1
Cc1ccc(NC(=O)c2oc3ccccc3c2NC(=O)CCCC(=O)Nc2cccc(C)c2)cc1
COc1ccc(OC)c(Nc2nc(N)nc(=O)c3oc(C)cc23)c1
O=C(Nc1ccc(F)cc1)c1cccc2c1C(=O)c1ccccc1-2
Cn1ccc(=O)n(CC(=O)NCCC(=O)N2NC(=O)C3CC=CCC3C2=O)c1=O
COC(=O)Cn1c(=O)n(-c2ccccc2)c(=O)c2oc3ccccc3c21
O=c1oc2ccccc2c(Nc2ccc(Oc3ccccc3)cc2)c1C#N
CN1CCc2cc(C#Cc3cc(C4OC(CO)C(O)C(O)C4O)cn3C)cnc2O1
COc1ccc(C=Cc2[nH]ncc2C(=O)NCc2ccco2)c(OC)c1
O=C1NC(=O)C(=Cc2ccc(OCc3ccc([N+](=O)[O-])cc3)cc2)c2c1[nH]c1cc(Br)ccc21
c1ccc2c(c1)CN(C1CCCO1)C(c1ccccc1F)S2
COC(=O)CCC(=O)NC1CC2CCC(C1)N2C
CC(C)(C)C(=O)NCc1cccc(-c2sc3ccccc3c2OCc2cccc([N+](=O)[O-])c2)c1
CC(C)(C(O)CC(O)(C(F)(F)F)C(F)(F)F)C(F)(F)F
O=C(NCC1CCOC1)C1CCN(Cc2ccc(-c3ccncc3)cc2)CC1
CCOC(=O)C12CCC=C1N(Cc1ccccc1)C(=O)C(CC(=O)O)N2
COC(=O)CCCC(C)C1CCC2C3CCC4Cc5[nH]c(-c6ccccc6)nc5CC4(C)C3CCC12C
O=C(CSc1ncnc2c1oc1ccccc12)c1cccs1
CC(C)(C)c1ccc(CC(=O)Nc2nnc(-c3ccccn3)o2)cc1
CCC1(CC)NC(=O)N(CC(=O)Nc2sccc2C(N)=O)C1=O
COC(=O)C1(C)C(=O)NC(=NN=CCO)C1c1ccc(Br)cc1
CCc1nc2ccc(C(=O)NCCc3cc(OC)cnc3C)cc2n1Cc1ccc(-c2ccccc2-c2nn[nH]n2)cc1
Cc1noc(CNC(=O)CCCn2ccc3ccccc32)n1
CC12CCC3C(CC4OC45CCC(=O)O4CC(O)C5=CCCC43C)C1CCC2=O
O=[N+]([O-])c1ccc(C2CC(c3ccc(Cl)cc3)=NN2c2ccccc2)cc1
O=C(CI)NC1CC1
COc1cncc(C(=O)N2Cc3ccccc3OC(CN(C)C)C2)c1
Cc1ccc2c(c1)SCC(=S)N2
O=C(Cn1nc(-c2cccs2)ccc1=O)NCCCC(=O)NCc1ccco1
CCCNC(=O)NC(=O)c1ccc(F)cc1N1CCCC1
CNCCn1cc(CN2CCCC(CO)C2)c2ccccc21
O=C(NNC(=Nc1ccccc1)Nc1ccccc1)c1ccco1
Cc1ccc(NC(=O)CSc2ccc(-c3ccncc3)nn2)cc1
Cc1cc(CCCCC(=O)O)nc(-c2cccc([N+](=O)[O-])c2)n1
COc1ccc(Nc2ccc(CN3CCC4(CC3)CC(=O)N(C(C)C3CC4)CC3)nc2)cn1
CCc1nnc(NC(=O)CSc2ncccc2C(N)=O)s1
COCC1CN(CC2CCCO2)C(=O)OC1C(C)(C)Cc1ccccc1
CNc1nc(Cl)nc2[nH]c(C(=O)OC(C)(C)C)cc12
Cn1nc(C(C)(C)C)c(Cl)c1C(=O)Nc1ccc(NC(=O)c2ccco2)cc1
O=C(c1ccsc1)N1CCN(c2cc3c(c4c2ccc2ccccc24)CCC3=O)CC1
Clc1ccc(-c2oc3ccc(Cl)cc3c2C2=NCCN2)cc1
O=C(Cc1ccccc1)c1cc(CC2C(=O)N(c3ccccc3)C(=O)N2Cc2ccco2)ccc1O
C=C1C(=O)N2CC3C(=NNC(=O)c4ccccc4OC)C(=O)CC3(C(=O)OC)C2C1=O
COC12CCC3(CC1CC(C)C)CCN(C)C(C3)C2
CC(C)Cn1nnnc1CN(C)C(=O)c1cc(C(F)(F)F)ccc1OCCCN1C(=O)CCC1=O
CSc1ccccc1NC(=O)Cn1cc(Br)cn1
CCC1C2Cc3ccc(O)cc3C1(C)CCN2C(=O)CCN1CCCCC1
CC(Cc1ccc(-c2ccc(C#N)cc2)cc1)NC(=O)C1CCCN1C(=O)CCOc1ccc(Cl)cc1
C=C1C(=O)N2CC3C(=NNC(=O)c4ccccc4OC)C(=O)CC3(C(=O)OC)C2C1=O
Cc1cccc(Nc2ncc(CNc3ccc(C#N)cc3)cc2-c2nnc(N3CCC(c4ccccc4)CC3)o2)c1
Cn1c(=O)c2cc([N+](=O)[O-])c(N3CCN(C)CC3)cc2n(C)c1=O
Cc1ccccc1CN(C)C(=O)Cn1cnc2onc(-c3ccc(F)cc3)c2c1=O
NNC(=O)Cn1cc(S(=O)(=O)c2ccc(Cl)cc2)c2ccccc21
CCC(N)C1CCC(CNc2nc(Nc3ccc(N4CCCC4)cc3Cl)ncc2C)CC1
COc1ccc(C(CCC(=O)N2CCc3cc(OC)cc(OC)c3C2=O)c2ccc(OC)cc2)cc1
CN1CCc2c(sc3c2C(=O)c2cc4ccccc4n(C)c23)C1
COc1cc2c(cc1OCCCCN1CCC(CN3CCC(Cc4c(F)cccc4F)CC3)CC1)N=CC1CCCN1C2=O
CC12C=CC(=O)CC1CCC1C2C(O)CC2(C)C1CCC21CCC(=O)O1
CCC(C)c1ccc2c(c1)C(=O)c1ccccc1C2=O
Cc1ccccc1NC(=O)C(O)=C1C(=O)OC(C)(C)OC1=O
Cc1csc(CNc2nccc(-c3cc(C4CCOCC4)ccn3)n2)n1
CC(=O)N(C1CCCCC1)c1nc2ccccc2c(=O)n1-c1cccc(N2CCOCC2C)c1
CC(=NNC(=S)NCCCn1ccnc1)c1cccc(N)c1
N#CCCn1cc(C#N)c2ccc(O)c(F)c21
COc1ccccc1NC(=O)C(=S)N1CCCC(CO)C1
O=C(Nc1ccc(Cl)c(C(=O)Nc2ccccc2)c1)Nc1ccc(C(F)(F)F)cn1
CCn1cc(C(=O)O)c(=O)c2cc(F)c(N3CCC4N=CNC4C3)cc21
O=C(C=Cc1ccccc1)c1ccccc1
NC(=O)C1CCc2ccccc2N1C(=O)c1cc2ccccc2cc1O
CCCC(=O)c1cnc2c(OC)cccc2c1Nc1ccc(N2CCN(C)CC2)cc1
CC(=O)OCOC(=O)C1CCC2C3CCC4=CN(C)C(=O)CCC4(C)C3CCC12C
N#Cc1cnc2ccc(NCc3ccccn3)cc2c1NC1CCC(N)CC1
CCn1ccsc1=NN=C1CCCC(C)C1
S=c1[nH]n2onc(NCc3ccccc3)c2c1-c1ccccc1
COc1ccc(C(=O)COC(=O)C2CCN(C3CCCC3)CC2)c(OC)c1
Cc1noc(C)c1-c1cccc2nc(Cc3cc[nH]n3)oc12
COc1ncnc2c1c(Cc1ccc(C(=O)N3CCCCC3)cc1)cn2Cc1ccccc1
CN1C(=O)C(=Cc2ccc(-c3ccccc3)o2)SC1=S
Cn1c(C(=O)O)cnc1SCC(=O)Nc1ccccc1F
O=C(O)c1c(CN2CCC(N3CCN(c4cccc(Cl)c4)CC3)CC2)n(-c2ccccc2)c2ccc(Br)cc12
Cc1noc(C23CCCN2CCCN3C(=O)c2cccs2)n1
Cc1nn(C)c(C)c1C1CCC(=O)N1c1ccc(C2CNCCO2)cc1
CN(C)c1cccc(-c2csc(COc3cccc([N+](=O)[O-])c3)n2)c1
CC(C)c1nc(CN(C)c2ccc3nc(N)nc(N)c3c2)cs1
O=[N+]([O-])c1cn(Cc2ccc(C(F)(F)F)cc2)cc1[N+](=O)[O-]
CCc1ccc(CCC(=O)NCc2ccncc2)cc1
O=C1C(=Cc2ccccc2Br)SC(=S)N1CCCC1CCCCC1
c1ccc(-c2ccc(OCCN3CCCCC3)cc2)cc1
COCCOCCOc1cccc(C(=O)Nc2nnc(C)s2)c1
Cc1cc(C(=O)Nc2n[nH]c3c2CSc2ccccc2-3)no1
Cc1nnc(SCC(=O)NC(=O)NC2CCCC2)n1-c1ccccc1
CC(C)CCNC(=O)CSc1nnc(C)c(=O)n1C1CC(C)CC(O)C1
CC(C)CC(NC(=O)C(CO)NC(=O)C(C)N)C(=O)O
CCCCN(C)CC1CCc2ccccc21
Oc1cc(Cl)c2ccccc2c1
O=C(C=Cc1c[nH]c2ccccc12)NS(=O)(=O)c1ccc(Cl)cc1
CCCC1CCC(C(=O)O)C(CCCC)S1
OC(c1ccc(Cl)c(Cl)c1)C1CNNCC1
Oc1cc2ccccc2c2c1CCN(CCCc1ccccc1)C2
COc1ccccc1CNC(=O)CSc1ccc(C#N)c([N+](=O)[O-])c1
Cc1ccc(Cn2c(CN3CCSC3)nc3c2c(=O)n(C)c(=O)n3C)cc1
CC(=O)c1ccccc1-c1cn[nH]c1
CCc1noc(C)c1CCOc1cccnc1N1CCCCCCC1
O=C(NCC1CCCO1)c1ccc(-n2cncn2)nc1
Cc1ccc2c(-c3ccnc4[nH]c5ccc(C6=NCCCN6)cc5c34)c3ccccc3cc2c1
COCC1OC(Cn2cc(-c3ccc(-c4ccccc4)nn3)nn2)C(O)C(O)C1O
CCc1cnc(CNC2CN(C(=O)CS(=O)c3cn(C)cn3)C2)nc1
ON=C(c1ccncc1)c1ccccc1CNCc1ccccc1
COc1cc(C(=O)N2CCN(C)CC2)ccc1Nc1nc(-c2cccs2)nc2c1CCN(C)C2
Cc1c(N=Nc2ccccc2C(F)F)cnn1C
CCCCc1n[nH]c(=O)[nH]1
CC(C)(Cc1[nH]c2ccccc2c1CN)C(=O)NC1CCC(N2CCC(n3c(=O)[nH]n3)CC2)n1
O=C1OCCC1Sc1nc(-c2ccncc2)nn1-c1ccc2c(c1)OCO2
COc1cc(NC(=O)C23CC4CC(CC(C4)C2)C3)ccc1-c1nnc2n1CCC2
CCCCCCCCCCCC=CC(=O)CC(O)CCO
O=S(=O)(c1ccccc1)c1n[nH]c2cccc(C#Cc3ccc(CCCc4ccc(C(F)(F)F)cc4)cc3)c12
Cc1ccnc2ncnc(N)c12
CN1C(=N)NC2(c3ccccc3F)CC3(CCCCCC3)C12
CC(=O)NCC1CN(c2ccc(C=C(C#N)c3nnc(N4C5=CSC(c5cccc(Cl)c5)OC5=CCCS4(=O)=O)c3)c(F)c2)C(=O)O1
Clc1cccc(C2=NC3(CCCCC3)C(c3ccc(Cl)cc3)N2)c1
CNc1nc(N2CCOCC2)c2ccccc2n1
O=C(O)C1C2C=CC(C2)C1C(=O)NCc1ccc(F)cc1
CCCCCCCCC[n+]1ccc(OCCCCN2CCCC2)cc1
NNC(=O)Nc1ccccc1
N=C(Nc1ccc(F)cc1)N1CCCC(N2CCN(c3nsc4ccccc34)CC2)C1
NC(CC(=O)N1CCc2ccc(Cl)cc21)C(=O)c1ccc(F)cc1
Cc1cc(-c2ccccc2)cc(C)[n+]1-c1nc2ccccc2s1
CC1=CC(C(=O)NCCCN2CCN(c3cccc(Cl)c3Cl)CC2)c2cc(Cl)c(Cl)cc2C1
N=C(Nc1ccc2c(c1)C(=O)c1cc(S(=O)(=O)NC3CCN(Cc4ccccc4)CC3)ccc1O2)C1C2CC3CC(C2)CC1C3
COC(=O)c1ccc(OC(=O)COn2ccc(=O)cc2)cc1
CCOP(=O)(OCC)C(Cc1cccc(OCCO)c1)c1ccccc1
CCOc1ccc(C=CC(=O)c2ccc(OC)cc2O)cc1
CCCCCc1nc(N)c2ncn(C3OC(COP(=O)(O)OP(=O)(O)OP(=O)(O)O)C(O)C3O)c2n1
CC1(C)C(=O)NCCN1C(=O)CCSc1ccc(F)cc1
Cc1c[nH]c(-c2nnc3n2CCN(Cc2ccccc2)CC3)n1
c1ccc2c(CNCCc3cccnc3)ccnc2c1
Cc1cscc1C(=O)NC(Cc1ccccc1)C(=O)O
O=C(N1CCN(Cc2ccco2)CC1)c1nc(C2CC2)cnc1Nc1cncnc1
CCn1nnc2cc(-c3ccc(CC(C#N)NC(=O)C4NC5CCC4C5)c(F)c3)ccc21
CC(NC(=O)c1ccc(C(=O)NC(Cc2c[nH]c3ccccc23)C(=O)O)cc1-c1ccccc1)c1ccc(N2CCNCC2)nc1
O=C(NCC1COc2ccccc2O1)C1CCCN1S(=O)(=O)c1ccc2ccccc2c1
CCN(CC)CCN1C(=O)C(=Cc2ccccc2)SC1=S
Nc1nc(=O)c2[nH]c(-c3cc(NS(=O)(=O)c4cccc5[nH]nc5c4)ccc3Cl)[nH]c2c1-c1ccccc1
CC(=O)OC1C(n2cccn2)C(CO)=CS12OC(=O)c1ccccc12
CC(=O)Nc1ccc(S(=O)(=O)N2CCCCC2C(=O)Nc2cccc(F)c2)cc1
Cc1nc2cc3c(cc2o1)C1CN(C)CCC31
COc1cccc2c1C(=O)c1c(O)c3c(c(O)c1C2=O)CC(O)(C(=O)CO)CC3OC1CC(N)C(OC2C(OC3CCC(C)(O)C(OC4OC(CO)C(O)C(O)C4O)C(O)C3O)C(C)O2)C(O
CC(C)c1nc(CN(C)C(=O)NC2CCCc3c(C(F)(F)F)ncn23)cs1
COCCc1noc(CN2CCCN(C(=O)c3ccoc3C)CC2)n1
COc1cc2nccc(Oc3ccc4c(c3)CCC4NC(=O)Cc3ccccc3)c2cc1OC
COc1cc(C=NNc2ccnc3cc(Cl)ccc23)oc1C(C)(C)CCc1cc(C)cc(C)c1
O=C(Nc1cc(Br)ccc1Oc1ccccc1Br)Nc1ccccc1C(=O)O
CCc1ccc(CNC(=O)c2c(O)c3ccccc3[nH]c2=O)cc1
O=C(Cn1cncn1)CSc1nc2ccccc2c2nc(-c3ccco3)nn2c1=O
CC1CCCCOC(CN(C)Cc2ccco2)C(C)CN(C(C)CO)C(=O)c2cc(NC(=O)Nc3ccccc3)ccc2O1
CC(C)N(C(=O)C1CC(O)CN1Cc1nc(-c2cccc3ccccc23)no1)c1ccccc1
O=S(=O)(NNC(=O)C1OC1c1ccccc1)c1ccccc1
O=S(=O)(Nc1ccc2[nH]c(N3CCCCC3)nc2c1)c1ccc(Br)cc1
O=C(O)CCCCC=C(c1ccc(OCCN2CCOCC2)cc1)c1ccc(O)cc1
CC(=O)N1CC(O)CC1C(=O)N1CCCC1c1ccccc1
Cc1cccc(C)c1NC(=S)NCc1ccccc1
COc1ccc(CCNC(=O)COC(=O)c2ccc(Cl)cc2Cl)cc1
CCn1c2c(c(=O)[nH]c1=S)CCC2
NS(=O)(=O)N1CCc2sccc2CC1
CCOCCn1ccc(NC(=O)C=Cc2cc(Cl)cc(NC(=O)CC)c2)n1
CCCCCCCCCCN(CCCCCCCCCCCCC)CCCCCCCCC
CCC1CCCCN1S(=O)(=O)c1ccc(OCc2cc(=O)n3cc(C)ccc3n2)cc1
COc1cc(C(=O)OCc2nc3cc4cc(C)cc(C)c4[nH]c-3nc2-c2ccccc2)cc(OC)c1OC
O=C1N=C(c2ccccc2)N=C1c1ccc(CSc2nnc(-c3ccccc3)o2)o1
O=C(Nc1nc2ccc3[nH]nc(C4CCN(CCO)C4)c3c2s1)c1cccs1
CCc1cccc(C(C)C)c1N1CCC2C(C1)c1cccc3c1N2CC3
Cc1ccc(N2CCN(C(=O)c3nc(S(C)(=O)=O)n(C)c3C)CC2)c(C)c1
Nc1nonc1-c1nnc(SCC2CCCCC2)o1
CC(=CCCC(C)=CCCC(C)=CCC1(C)C(=O)N(CCCCN)C(=O)O1)c1ccccc1
Cc1ccc2c(c1)-c1c(CN(C)C)nc3n(c1=O)CCCN3CC2
CC(=NOC(=O)c1ccc(Cl)cc1Cl)C1=Cc2ccccc2CC1
Cn1cc(C(N)=O)c(Oc2ccc(N3CCc4ccccc4C3)c([N+](=O)[O-])c2)n1
Oc1ccccc1-c1nc2cc(C(F)(F)F)ccc2n1Cc1cccc(-c2cccc(Cl)c2)c1
Cc1ccc(C(c2cc3c(cc2OC(=O)c2ccc4c(c2)OCO4)Sc2ccc(C)cc2)C(C)(C)CC3)cc1
CN1C(=N)NC(C)(c2cc(NCCc3ccccc3)n(-c3ccccc3)c2Cl)C1=O
Cc1onc(-c2ccccc2)c1C(=O)OCC(=O)Nc1cccc2ccccc12
Oc1ccccc1C=Nc1ccccc1
OCCC1CC(c2nc(-c3ccccc3)no2)CN1
CCNc1nc(-c2ccco2)nc2c1nnn2Cc1cc(=O)oc2ccccc12
CCCS(=O)(=O)Nc1c(Cl)cc(Cl)c2ccc(C)nc12
O=C(O)CC(O)C(CS)CO
CC(=O)Cn1c2ccc(Cl)cc2c2cc(C(N)=O)ccc21
CC(C)c1n[nH]c(C(=O)NC2CCN(Cc3ccccc3F)CC2)c1Br
CC1=C(C(=O)Nc2ccccc2)C(c2cc3cc(Cl)ccc3nc2Cl)Nc2ccccc21
COCc1cc(NC(N)=S)c2ccccc2n1
Cc1ccc(N2NC(=O)CC2CC(=O)NCCCCN2CCN(c3ccc(F)cc3)CC2)c(Br)c1
CCOC(=O)c1sc2ccc(NS(P(=O)(O)O)P(=O)(O)O)cc2c1N
O=C(Nc1ccc(F)cc1)c1c(NCc2cccnc2)sc2c1CCCCC2
CCCC1CNCCN1
CC(C)C1NC(=O)C(C(C)O)NC(=O)C(Cc2ccccc2)NC(=O)C(Cc2c[nH]c3ccccc23)NC1=O
COCCc1noc(CN2CCCN(C(=O)c3ccoc3C)CC2)n1
CCC(=C(c1ccc(CNC(=O)c2ccccc2N)cc1)c1cc(Cl)c2cccnc2c1O)c1ccccc1
CC(C)(C)OC(=O)N1CCCN(C(=O)Cn2nnnc2CN2CCN(CCc3ccccc3)CC2)CC1
COc1ccc(OC)c(NC(=O)c2ccco2)c1
CCCCC(CC)C(=O)Nc1ccc(Cl)cc1
CC(=NNC(=O)CSc1ccc(C)o1)C1C(=O)N(C)c2ccc(S(N)(=O)=O)cc21
CCCCCCCCN(CCCCCCCC)C(=O)CCC(NC(=O)C1CN(C)CCN1C)C(=O)O
CCCN(C(=O)c1cc(C)on1)c1c(N)n(CCCC)c(=O)[nH]c1=O
CCN(CC)CCCc1ccc2nc(-c3cc(Cl)cc(Cl)c3)n(CCCC3CCCCN3)c(=O)c2c1
CCCCCCC(C)=CC(=O)OCC
Cc1ccc(CNCc2c(-c3ccccc3)noc2C)cc1
CCOC(=O)C1=C(C)N(CCCCC)C(=O)NC1c1cc2ccccc2nc1Cl
CC1(C)CC(=O)C2=C(C1)N(COC(N)=O)c1cc(Br)ccc1C2=O
COCCCNC(=O)NN=Cc1ccc(O)c(OC)c1
Cc1n[nH]c(C)c1NC(=O)Nc1cc2[nH]c(C3CC3)nc2cc1F
ClCCCCl
Oc1cc(Cl)ccc1Cn1ccc2cc(Br)cnc21
Nc1ncnc2c1ncn2C1OC(CIP(=O)(O)OP(=O)(O)C(F)(F)P(=O)(O)O)C(O)C1O
CC(C)N(C(=O)C1CC(O)CN1Cc1nc(-c2cccc3ccccc23)no1)c1ccccc1
COc1cccc(CC2CCC(=O)NC=CCC(Cc3cccc(Cl)c3)N(C)C(=O)CC(C)NC(=O)C(C)N(C)C(=O)C(CC(C)C)NC(=O)NC2)c1
CCCC1CNCCN1
Cc1cc(NC(=S)NCc2cccs2)c2ccccc2[n+]1C
[O-][N+](=O)CC(Cc1c[nH]cn1)NC(=S)Nc1cccc([N+](=O)[O-])c1
CCCC(NC(=O)C(CSCC(=O)c1ccccc1)NC(=O)OC(C)(C)C)C(=O)C(=O)NC(C(=O)N(CCF)c1ccccn1)C(C)C
O=C(CCN1C(=O)C(=Cc2cccc(Cl)c2Cl)SC1=S)Nc1ccc2[nH]c(=O)[nH]c2c1
CCC(=O)OC1(C(F)(F)F)C(COP(=O)(NC(C)C)O2)OC(n2cnc3c(N(C)C)ncnc32)C(C)(O)C1O
C=CCOc1cccc(N(C)c2cc(=S)n(C)c3cc(OC)ccc23)c1
CN(CCCCN1C(=O)C2CC=CCC2C1=O)Cc1ccccc1
NC(=O)c1cccc2[nH]c(C3CCN(C(=O)c4cccc(C#N)c4)CC3)nc12
CCCCCCCCCCC(=O)NCc1ccc(F)cc1
N#Cc1cc(C#N)ccc1Oc1ccc(S(=O)(=O)Nc2cccnc2)cc1CO
CC1=NN(c2nc3c(o2)C(=O)N(c2ccc(Cl)cc2)C3c2ccccc2F)C(=O)C1C
Clc1ccc(C2COc3c(c4ccccc4oc3=O)C2)cc1
CCCCCCC(=O)NC1C[N+]2(CCCNC(=O)C(C)C)CCC3C(C)CCC4(O)C(C)C1C2C53
COC(=O)c1sc2cc(Nc3nccc(N4CC5(CCC5)C4=O)c3N)ccc2c1Cl
O=C(C1=COCCO1)N1CCC2(CC1)COCCO2
CCCCCCCCCCOc1ccc(C(=O)Nc2ccc3ncn(C)c(=O)c3c2)cc1
O=C(NC1CCN(Cc2ccccc2)CC1)c1noc(-c2ccc(C(F)(F)F)cc2)c1Cl
O=C(Nc1ccc(Br)cc1)c1cccc(N2C(=O)Nc3ccccc3NC2=O)c1
COc1ccc(N(CC(=O)N2CCN(c3ccc4ccc(C(F)(F)F)cc4n3)CC2)c2ccc(F)cc2)cc1
Cc1cccc(C(=O)N(Cc2ccccc2)c2ccc(-c3cccc([N+](=O)[O-])c3)cc2)c1
Cc1ccc(CC(C)(C=O)NCC(N)=O)c(F)c1
O=C(Nc1ccc2c(c1)OCO2)C(=O)Nc1cccc(O)c1
CN1C(=O)c2cc(NN=Cc3cccc([N+](=O)[O-])c3)ccc2C1=O
CCC(C)C(NC1CCCC1)C(=O)N1CCc2sccc2C1C(=O)N1CCc2ccccc21
O=C(Cc1ccccc1)NNC(=O)c1ccccc1
O=C(Nc1c(F)cccc1F)c1cnc(Cl)cn1
O=C(C=Cc1ccc(Cl)c(Cl)c1)N1CCc2[nH]nc(-c3ccccn3)c2C1
CCC(C)C(NC(=O)C(Cc1ccccc1)NC(=O)C(CC(N)=O)NC(=O)C(Cc1ccccc1)NC(=O)C(CC(N)=O)NC(C)=O)C(=O)NC(CCSC)C(N)=O
CCOc1ccc(S(=O)(=O)N(C)C)cc1C(=O)N1CCC(CNC(=O)c2ccccc2)CC1
CC(=O)NC(CCc1ccccc1)C(=O)NC(Cc1c[nH]c2ccccc12)C(=O)NC(CC(C)C)C(=O)O
CC12CCC(C(N)(C(=O)O)C3CCCCC3)C1CCC2=O
O=C(CCC1CCCC1)Nc1ncccc1Oc1cc(F)cc(-c2cnc3ccccc3n2)c1
CCOCCOC(=O)c1cccn1S(=O)(=O)c1ccccc1-c1ccccc1
CS(=O)(=O)NC(=O)c1cc(Cl)c(NCC(F)(F)F)cc1N1CCC(Oc2ccc(F)cn2)CC1
O=C(O)CC(NC(=O)Nc1cc(C(F)(F)F)ccc1N1CCN(c2nc3ccccc3o2)CC1)c1cccc(C(F)(F)F)c1
CC(=NNC(=O)C1CC1)c1ccc2[nH]c(=O)oc2c1
Cc1ccccc1OCC(=O)Nc1nnc(S(N)(=O)=O)s1
O=C(NN1CCCC1)NS(=O)(=O)c1ccc(N=Nc2ccccc2C(=O)Nc2ccccc2)cc1
CC(C)(C)CC(=O)NC1Cc2ccc(OCCNS(=O)(=O)O)cc2C1
CCc1ccc2[nH]c(=O)cc(C(=O)NCCCN3CCC4(CC3)OCCO4)c2c1
CCCN1CCN(C(=O)c2ccc3c(c2)OCO3)CC1
COC(=O)CCC(=O)Nc1nnc(C(C)C)s1
CCN(CC)c1cc2nc(=O)n(CCCN3CCC(N4CCCCC4)CC3)cc2cc1OC
CCOc1nc2ccccc2nc1C(=NO)c1ccc(OC)cc1
NCCc1c(Sc2cccc(N)c2)sc2c(Cl)c(Cl)cc(Cl)c12
O=C(NCc1ccccc1)OC1CCC(CCN(C2CCCCC2)Cc2ccc(F)cc2)CC1
CC(C)(C)c1cc(-c2noc(SC(F)F)n2)ccc1O
CNC(=O)c1ccc(NC(=O)NC(=O)CCc2cccc(OC)c2)cc1
COC1(C)CN(C(=O)c2cccc(CN(C)c3cc(C)c(C)cn3)c2)CC1O
COc1ccccc1CN1CCN(C(c2ccc(C(=O)N(C)C)cc2)c2cncn2C)CC1
Cc1cccc(-c2ccc(C#N)c(C(=O)Nc3c(C)cccc3C)n2)c1
COc1cc(C(=O)c2oc3ccc4nc(C)ccc4cc3c2N)cc(OC)c1OC
c1nc(N2CC3CCN(CC4CC4)CC3O2)cc2c1ncn2CCCOc1ccc(-c2ccsc2)cc1
CCc1nnc(NC(=O)c2cccc3c2C(=O)c2ccccc2S3(=O)=O)s1
COC(=O)c1cccc(N2COc3ccc(Cl)cc3C2)c1
CCCn1ncc(C(=O)NCCCCCCCCc2csc(NC(=O)C(NC(=O)c3cc(OCCCC)cc(C(F)(F)F)c3)C(C)O)n2)c1C
c1ccc(-n2c(-c3ccco3)nc3ccccc32)cc1
COc1ccc(Nc2ccc3cnccc3n2)nc1
CC(CN1CCOCC1)NC(=O)N(C)C1CC23CCCC2(C)C12CCc1ccccc1C3(c1ccccc1)CC2
Nc1c2c3ccccc3cc-2c(C(O)c2cccc(Br)c2)cc1O
CCCOc1cc(OCC)cc(OCCCC)c1
CN1C(=O)C(=O)N(CCCC(=O)O)c2ccc([N+](=O)[O-])cc21
CNc1cc2ncnc(N3CCN(Cc4cnc(N)nc4C)CC3)c2s1
CC(C)(C)OC(=O)NC1CCCCC1=O
Cc1ccc(C=C(C#N)c2ccc(S(N)(=O)=O)cc2)cc1
Cc1cccc(NC(=O)C2CCCC2)c1C
CC(N)(COP(=O)(O)O)C(=O)O
O=c1[nH]c2c(s1)CCc1nc3[nH]cccc3c(=O)n12
CC(=NNC(=S)NCCCn1ccnc1)c1cccc(N)c1
CNc1nc(N2CCOCC2)c2ccccc2n1
Cn1ncc2c(NCCN3CCOCC3)cc(N3CCC(Nc4ncccn4)CC3)nc21
CCC(=O)C(=O)C1=C(C)NC(C)=C(C(=O)OC)C1c1c(I)c(C)nn1-c1ccc(Cl)cc1
COC(=O)c1ccc(OCC23OCCCC2C(=O)OC3)cc1
Cc1cnc(CCNC(=O)C2CCCNC2)[nH]1
Cc1onc(-c2ccccc2)c1COc1ccc(C(=O)N2CCC3(CC2)OCCO3)cn1
O=C(COC(=O)c1cccc(OC(F)F)c1)NC1CCCCC1
CC(C)OP(=O)(C=NNC(N)=O)c1cccc([N+](=O)[O-])c1
CCC1C(=NOCc2ccccc2)S(=O)(=O)c2ccccc21
COc1ccc(NCc2ccc(C(=O)O)cc2)cc1
Cc1ccc(NS(=O)(=O)c2cc(NC(=O)C3CC3)ccc2N2CCOCC2)cc1
CC(C)C(CN1CCN(CCCC(O)(c2ccc(F)cc2)c2ccc(F)cc2F)CC1)C(Cc1ccccc1)c1cccc(C(F)(F)F)c1
CCC(C)CNc1nccc(N=c2sccn(-c3ccccc3Cl)c2C)c1C
COc1cc2ccccc2nc1NC(=O)c1c[nH]c2c(C)cccc12
CCN(CC)CCCn1cc(O)n(-c2cccc([N+](=O)[O-])c2)c1=O
COc1ccc(OC)c(CN2CCC(NCC3c4ccccc4CCc4ccccc43)CC2)c1
Cc1ccc(C2COc3ccccc3C2=O)cc1
CSC1=NC(=Cc2ccc(Br)cc2)C(=O)N1C1CCCC1
COc1ccc(N2C(=O)C(Cl)C2c2ccc(Cl)nc2)cc1
CCc1cc(=O)c2c(O)c(OCc3ccc(F)cc3)c(C)cc2o1
CC1(C)N=C2Nc3ccccc3N2CC1[N+](=O)[O-]
OC(COc1ccc2ccccc2c1)(c1ccccn1)c1cnc(Oc2ccncn2)nc1C(F)(F)F
O=C(O)C1CCCN(S(=O)(=O)c2ccc3cc(F)ccc3c2)C1C(=O)NO
COc1cc(CO)c(-n2ccnc2)o1
COc1ccc(NC(=O)N(CCN(C)C)C(OCc2ccccc2)C(C)C)cc1
CC(=O)OCc1ccc2ccccc2c1
O=C(c1nc2nnccn2n1)N1CCNc2ccc(Br)cc2C1
CCc1cc(C)c(S(=O)(=O)CC2CCCN(C(C)=O)C2)c(C(C)C)c1
Cc1ccc(NC(=O)c2cccc(CNCc3cccc(C(=O)Nc4cccc(C(F)(F)F)c4)c3)c2)cc1C
COc1ccc(-c2cncc(NCCc3ccncc3)n2)cc1OC
COc1nccc2[nH]c3c(c12)CC1CN(CCC2=CCCC4C5CCC(C63)CNC2C6)C13CCc1ccc(OC)c(O)c1O4
O=S(=O)(Nc1cccc2ccccc12)c1ccccc1
CCOC(=O)Cc1nnc(NC(=O)COc2ccccc2[N+](=O)[O-])s1
CC(C)NCC1(c2ccccc2)CCCC1
Cn1cccc1C(=O)N1CCC(CCO)CC1
C#CCNCC1CCCCC1
CN1C(=N)NC(C)(c2nc(-c3nccs3)ccc2F)C12CN(c1ccc(F)cc1)SC2
Cc1ncc2cc(-c3ccsc3)c(=O)oc2n1
COCCOC(=O)c1c(O)c(C(C)=O)c(O)c(C(=O)NC2CCCCC2)c(=O)n1Cc1ccccc1
c1cc(OCCCCOCCCN2CCOCC2)ccc1CN1CCCCC1
O=[N+]([O-])c1cccc(N=Nc2cccnc2)c1
O=C(NN=Cc1ccc(O)c(F)c1)c1ccncc1
Cn1c(NCc2ccccc2)nc2c1c(=O)c(C(=O)NCc1ccc(Cl)cc1Cl)c(=O)n2C
FC(F)(F)c1ccc(Cn2cnc3c(-c4cc5cc(Cl)ccc5oc4=O)cccc32)cc1
C#CCN(Cc1ccc2[nH]c(C)nc(=O)c2c1)c1ccc(C(=O)NC(CCC(=O)O)C(=O)O)cc1
Cc1onc(-c2ccccc2Cl)c1C(=O)Nc1cc(CO)ccc1O
OCC1OC(n2cnc3c(NC4CC4)nc(Cl)nc32)C(O)C1O
CCOCCCNC(=S)N1CCCN(c2ncnc3c2oc2ccccc23)CC1
CN(c1ncnc2[nH]cc(-c3cccc(N)c3)c12)C1CCOCC1
CCN1CCN(CC(=O)NCc2ccco2)C2CS(=O)(=O)CC21
C#CCOc1ccc(Cl)cc1CNC(=O)c1cccs1
CNCC(c1cccc(Cl)c1Cl)N1CCN(C)CC1
Nc1cc(S(=O)(=O)O)ccc1NCCO
CCN(CC)c1ncc2cc(-c3c(Cl)cccc3Cl)c(=O)n(CCN(C)C)c2n1
CCCCNc1nc(NCc2ccccc2F)nc2nc(N)sc12
Cc1cccc2c1C(=O)N(CCN(C)C)C2=O
CS(=O)(=O)Nc1ccc(SCCCCCN2CCN(c3cccc4c3OCCO4)CC2)cc1
CCCCC1(CCCCCC)OC(c2ccccc2)S(=O)(=O)C1(C)C
N#Cc1c(-c2ccc(C#N)nc2)n(CCN2CCOCC2)c2ccccc12
CC1CCC2(C)CCC3C(C)(C(=O)N4CCNCC4)CCCC3(C)C21
CCCCC1(C)CC(C)(Cn2c3cc(C(F)(F)F)ccc3nc2=S)CO1
CCCC(=O)OC1OC(=O)C23CC2C2(CCCCC3)OC1(C)OO2
O=C(c1ccc(C2CCCCC2)o1)N1CCN(Cc2ccc(F)cc2)CC1
Oc1ccc(Nc2nccc(N3CCN(c4ccc(Cl)cc4)CC3)n2)cc1
Cc1nn2c(=O)cc(COC(=O)c3ccc(N4CCCCC4)cc3)nc2s1
CCOC(=O)C1C(=O)CC(C=C(C)C)C1c1ccccc1
COc1ccc(CC2COc3cc(OC)c(O)c(CC=C(C)CCC=C(C)C)c3O2)cc1C(=O)O
Cn1cccc1C(=O)Nc1ccc(CC(=O)Nc2ccc3ccc(=O)[nH]c3c2)cc1
Cc1nc(N)nc(-n2c(Nc3ccccc3)nc3ccccc32)n1
Cc1cc(C=C2SC(=O)N(C(C)C)C2=O)c(C)n1-c1ccc(Cl)cc1
CC(NC(=O)COC(=O)c1cc(O)c(O)c(O)c1)c1ccccc1
CNCC#CCN(C)C(=S)SSCCC(=O)OC
COC(=O)c1ccc(NC(=O)Cc2cccc(Br)c2)nn1
CC(C)(C)c1cc(NC(=O)c2ccc(F)cc2)n(-c2ccccc2Cl)n1
N=C1N(CCC2(c3ccc(Cl)cc3)CCC2)CCN(C23CC4CC(CC(C4)C2)C3)C1C=C1C(=O)Nc2ccc(OC3CCN(Cc4ccccc4)CC3)cc21
Cc1ccc2nc(C)c(C(=O)O)c(N)c2c1
Cn1cccc1C(=O)N1CCC2C1c1cc(-c3ccccn3)ccc1N(C)C2c1ccco1
CC1=CC(=O)CC2C1(C)CCC(C)C2(C)CC1=NC(=O)OC1Cc1ccc(O)cc1O
CC12CCC3c4ccc(O)cc4CCC3C1CC(CCCCCCCCCCCc1ccc(C(=O)O)c(Cl)c1)C2
COc1cc(C=C(Cc2ccccc2)S(=O)(=O)c2ccccc2)cc(OC)c1OC
CC1CN(Cc2cc(F)ccc2F)C(CO)CN1C(=O)c1cccc(Cl)c1
COC(=O)c1ccc2c(c1)N(C(C)=O)CCC2
Oc1ccc2c(c1)OC(c1ccc(O)cc1O)CC2OCc1ccccc1
O=C(c1ccccc1)c1c(C(F)(F)F)[n+]([O-])c2ccccc2[n+]1[O-]
CCOC(=O)n1cc(-c2ccccc2C)nc1NCc1ccccn1
O=C(NCCCN1CCc2ccccc2C1)c1ccccc1OCc1ccccc1
COc1cc2ccccc2cc1CNCc1ccccc1
COc1ccc(C=C(NC(=O)c2ccccc2)C(=O)NCC2CCCO2)cc1OC
CC(O)C1(C)CC2(CCCCC2)C2C(=O)CCC12O
CCCCCCCCC[n+]1ccc(OCCCCN2CCCC2)cc1
CN1CC(CNCC2COC(c3ccc(F)cc3)C2)Oc2ccccc21
O=C(Cn1c(=O)n(-c2cccc(C(F)(F)F)c2)c(=O)c2ccc(C3=NCCO3)cc21)NC1CC1
O=C(Nc1cscc1-c1ccccc1)c1cnc(N2CCN3CCC2CC3)nc1
CC(C)CC(NC(=O)Cc1ccncc1)C(=O)NC(C(=O)NC(CCCNC(=N)N)C(=O)c1nc2ccccc2[nH]1)c1ccccc1
COc1ccc(C(=O)c2ccc(CN3CCCC3C(=O)NO)cc2)cc1C#N
O=c1c2sccc2nc(O)n1CCC1CCCN1CNC(=S)Nc1ccc(F)cc1
CC(C)Oc1nn(-c2cc3nc(C(N)=O)sc3cc2F)c2c1N(C)SCC2
O=C1COCCCCCCC1(=NO)c1ccc(-c2ccccn2)cc1
COc1cc(Nc2nc(Oc3ccc(-c4noc(-c5ccco5)n4)cc3)nc(N3CCOCC3)n2)cc(OC)c1OC
COc1ccc2oc(C=NNC(N)=S)cc2c1
CCCn1cnc2c(SCC)nc3ccccc3c21
CCOc1cc(-c2nc(-c3cccc(C(F)(F)F)c3)c(-c3ccc(N4CCN(C)CC4)cc3)[nH]2)ccc1O
CCN(CCO)C(=O)c1cnc(N2CCN(c3ncccn3)C2c2ccc(OCCN3CCCC3)cc2)nc1
Cc1cc2c(OCCCCN3c4ccccc4-c4ccccc4C3=O)c(F)cnc2cn1
CC(C)C(C(N)=O)C1CCCCN1
COc1ccc(C=CC(=O)NC(=O)NC(C)CCc2ccc(O)c(OC)c2)cc1OC
CCN(CC)CCOc1ccc(-c2nc3cc(Oc4cccc(Cl)c4)ccc3n2C2CCCCC2)cc1OC
Cc1ncnc(C)c1C(=O)N1CCCCC1c1nc(-c2ccc(F)cc2)c(-c2nsc(N)n2)n1C
NC1=NC(c2cccc(C#N)c2)C1
CN(CC(=O)N1CCN(S(=O)(=O)c2cccs2)CC1)S(C)(=O)=O
O=C(O)c1c(NC(=O)c2ccsc2)sc2c1CCCCC2
N#Cc1ccc(OCC(=O)Nc2ccc3c(c2)Nc2ccccc2O3)cc1
Cc1ccc(NC(=O)CSCC(=O)Nc2c(C)nn(C)c2Cl)cc1C
CCc1ccc(C(=O)Nc2cc(Cl)c3oc(-c4cncs4)cc3c2C)cn1
Nc1nonc1-c1ccc(-c2ccccc2-c2cnccc2OC2CCC2)cc1
Cc1cc(OCCCNCCCNc2c3c(nc4ccccc24)CCCC3)c(C)c2c1CCCC2=O
Cc1cccc(C#CC(C)COCCCN2CCCCC2)c1
O=S(=O)(CCn1cccc1C=CS(=O)(=O)c1ccccc1)c1ccc(F)c(C(F)(F)F)c1
O=C(O)CCCc1ccc(CCc2ncc(Cl)s2)cc1
[truncated: 8,000 more rows]
