# Supplementary material for: t-SMILES: a fragment-based molecular representation framework for de novo ligand design
Source: Nat Commun. 2024 Jun 11;15:4993. doi: 10.1038/s41467-024-49388-6 (PMC11167009; doi:10.1038/s41467-024-49388-6)
Supplement: Supplementary file 4 — Source Data [file 41467_2024_49388_MOESM4_ESM.zip › Soure data/Source data and code for all other graphs/Metrics/Models/Chembl_LSTM/Chembl_LSTM_TSDY_HBV[rnd10][bs128][DS]/AE/gen.smi.new_vocs[1].smi.aes_3.csv]

*OC(:C):C	512
*C(=O)C(:C):C	424
*NC(:C):C	408
*CC(:C):C	252
*N(CC)CC	244
*NC(:C):N	181
*S(=O)(=O)C(:C):C	165
*CCC	164
*C(=O)C(:C):N	139
*C(=O)CC	111
*C(CC)CC	103
*SC(:N):N	97
*=CC(:C):C	87
*C(=O)CN	78
*C(=O)C(=C)C	76
*CC(:C):N	68
*N(CC)C(C)C	61
*NC(:N):N	59
*CCN	58
*N(*)C(:C):C	53
*C(OC)C(C)O	47
*OC(:C):N	47
*C(=O)C(C)C	44
*SC(:C):N	42
*N(CC)C(C)=O	39
*ON=C	35
*C(=O)C(:C):[NH]	35
*C(CC)C(C)C	34
*C(CC)OC	29
*SC(:C):C	29
*CC(C)O	29
*=CCC	27
*C(CC)C(C)(C)C	26
*N(C(C)=O)C(C)=O	25
*C(=O)C(:C):S	25
*CC(C)C	24
*C(=O)C(C)N	22
*C(C)C(*)OC	22
*CC(:N):N	22
*NC(:N):S	21
*=CC(C)=O	21
*N(C(C)=O)C(C)C	21
*N(*)C(:C):N	21
*C(=O)C(:C):O	20
*OP(C)(=O)O	18
*SC(:N):[NH]	18
*=C(SC)C(N)=O	18
*CN(:C):C	17
*SC(:N):O	17
*NC(:C):S	17
*C(CC)C(C)O	17
*C(CC)CN	17
*C(CC)N(*)C	16
*NC(C)C	16
*=CC(:C):N	15
*C(CN)OC	15
*N(C)C(:C):C	14
*C(=O)C(:N):N	14
*CC(N)=O	14
*OCN	14
*C(CC)C(=O)O	14
*NC(N)=S	14
*CC(:C):S	13
*CC(:C):O	13
*C(=O)C(*)C	12
*CC(C)=O	12
*N(CC)C(:C):C	12
*C(=O)NN	12
*CC(:N):O	12
*C(CC)C(N)=O	12
*CC(=C)C	12
*N(*)C(:N):N	12
*CN(:C):N	11
*C(=O)CS	11
*C(CC)NC	11
*OC(=C)C	11
*NC(=C)C	11
*N(C(C)C)C(C)C	11
*OP(=O)(O)O	11
*NC(=N)N	11
*N(C)C(:C):N	11
*C(CC)C(C)=O	10
*CC#C	10
*SC(:N):S	10
*CC(*)C	10
*C(CC)N(C)C	10
*CC(C)N	9
*C(C)N(*)CC	9
*C(C)CC	9
*C(CC)C(:C):C	9
	9
*C(C(:C):C)C(:C):C	9
*NC(C)=N	9
*=C(C(:C):C)C(:C):C	9
*=CC(:C):O	8
*OC(C)C	8
*C(CC)(CC)C(:C):C	8
*NC(:C):[NH]	8
*C(=O)C(C)O	8
*ONC	8
*C(C)N(*)C(C)C	8
*OC=C	8
*C(CN)C(C)C	8
*C(C(C)=O)C(C)C	8
*C(C(C)C)C(C)O	8
*=C(OC)C(C)=O	8
*CC(C)=N	8
*SC(=N)N	8
*C(C)C(:C):C	8
*=C(CC)C(:C):C	7
*C(=O)C(C)=N	7
*C(=O)C(:N):O	7
*=CC(=C)C	7
*C(C(C)C)C(C)N	7
*=CC(:N):N	7
*C(CC)(CC)C(C)C	7
*C(=O)N(:C):C	7
*NC(:C):O	7
*SC(=C)C	7
*C(=O)C(C)=O	7
*C(C(C)C)C(C)C	7
*S(=O)(=O)C(:C):S	7
*C(C)(CC)C(C)C	7
CC1:C:C:C:C:C:1	7
*C(NC)C(N)=O	7
*C(OC)C(C)C	6
*=CC(C)O	6
*C(C)(CC)OC	6
*C(CO)C(C)O	6
*=CC(:C):S	6
*C(C)(CC)CC	6
*C(=O)N=C	6
*N(CC)C(N)=O	6
*N(C(:C):C)C(:C):C	6
*C(OC)C(C)=O	6
*=CC(C)C	6
*C(CC)C(*)(C)C	6
*C(CC)CO	6
*C(C)C(*)C(*)O	6
*CC(C)(C)C	6
*OC(:N):N	6
*C(=O)C(C)(C)C	6
*N(*)C(N)=S	6
*CC(:N):[NH]	5
*C(C(=O)O)C(C)C	5
*C(C(N)=O)N(*)C	5
*C(C=C)OC	5
*C(CC)C(C)N	5
*C(C)C(*)C(C)O	5
*CC(:C):[NH]	5
*NC(:N):[NH]	5
*C(=O)C(:N):S	5
*=C(C(N)=O)C(:C):C	5
*N(*)C(:N):S	5
*N(C(:C):C)C(:C):N	5
*C(=O)C(C)(C)O	5
*C(C)C(:N):N	5
*C1C(=O)NC1S	5
*C(CC)C(:C):N	5
*C(CO)C(C)C	5
*=CCN	5
*C(C)C(*)CC	5
*C(CC)C(C)(C)O	5
*C(OC)C(C)(C)C	5
*OP(N)(=O)O	5
*N(C(C)=O)C(C)(C)C	5
*C(C)C(C)O	5
*C(=O)C[N+]	5
*C1C(=O)NC1C	5
*C(CC)C(=C)C	5
*=C(CC)C(C)=O	4
*C(O)C(*)CC	4
*C(CC)C(:N):O	4
*OCO	4
*C(CC)C(:N):N	4
*OC(:C):O	4
*N(C(C)=O)C(N)=O	4
*N(C(=C)C)C(C)=O	4
*C(*)(CC)CC	4
*C(=O)C(*)(C)C	4
*C(C(C)=O)C(N)=O	4
*SC(C)C	4
*S(=O)(=O)C(:C):O	4
*N(C(:C):C)C(C)C	4
*N1CCC1	4
*N(C(C)=O)C(N)=S	4
C:C(:C)OC	4
*CC(*)C(C)O	4
*C(N)C(*)CC	4
*C(=O)C(:N):[NH]	4
*N(*)CN	4
*CC(:N):S	4
*C1CC1C	4
*C(*)(CC)OC	4
*CC(C)(C)O	4
*N(*)C(C)C	4
*C(C)N(*)C(:C):C	4
*=C(C(N)=O)C(N)=O	4
*C(*)(CC)C(N)=O	4
*C(=O)C(=C)O	3
*C(O)C(*)C(C)O	3
*=C(C(C)=O)S(C)(=O)=O	3
*C1CC(C)C1*	3
*=CC=N	3
*OC(:N):O	3
*C(=O)N(C)C	3
*SC(:C):S	3
*OC(:C:C):C(:C)N	3
*C(C(=C)C)C(C)O	3
*SC(C)=N	3
*C(C)N(*)C(N)=O	3
*OC(C)=O	3
*OC(=N)N	3
*N(C=C)C(C)=O	3
*N(CC)CN	3
*=CC=C	3
*C(CN)C(N)=O	3
*C(=O)C(C)S	3
*CC(*)=*	3
*N(C(=C)C)C(:C):C	3
*=C(N=C)C(N)=O	3
*C(=O)C(=C)N	3
*NC(=*)C	3
*C(C(C)=O)C(=O)O	3
*C(C(=C)C)C(C)C	3
*NC(:N):O	3
*C(=O)N(:C):N	3
*N(C(=N)S)C(C)=O	3
*C(OC)C(N)=O	3
*=CC#C	3
*C(C)C(C)C	3
*C(C)C(*)C(N)O	3
*C1CCC1*	3
*C(CC)ON	3
*NC(=N)S	3
*N(CC)C(C)O	3
*C(=O)N(C)N	3
*C(SC)C(N)=O	3
*C(C(N)=O)N(C)C	3
*C(C)(C(C)=O)C(C)C	3
*C(C#N)CC	3
*CC(=N)N	3
*CC(*)CC	3
*N(C(C)=O)C(C)S	3
*SC(=*)C	3
*N(CC)C(:C):N	3
*C(CC)C(=N)N	3
*N(CC)CO	3
*N1CC:C(:C)CC1	3
*S(=O)(=O)C(:C):N	3
*C(C)(C)CC	3
*C(C=C)CN	3
*C(C=C)CC	3
*=C(C=C)CC	3
*NC(:[NH]):N	3
*N(C(C)=O)C(C)N	3
*C(C)C(*)C=C	3
*C(CC)N=C	3
*S(=O)(=O)C=C	3
*C(NC)C(C)O	3
*C(C(:C):C)C(:N):N	3
*C(C)C(*)C(*)C	3
*C(C(C)=O)C(*)(C)C	2
*C(C)C(C)N	2
C:C:C(F):C:C	2
*C(CO)N(C)C	2
*C(C(:C):C)N(C)C	2
*C(CO)OC	2
*N(CC)C(=C)C	2
*SC(:C):O	2
*C(=O)C(C)Br	2
*CCS	2
*=C(C(C)=N)C(N)=O	2
*C1CC(*)C1*	2
*C(CN)N(*)C	2
*C(C)C#N	2
*N(CC)C(=O)O	2
*C(*)(CC)NC	2
*C1C(=O)CC1C	2
*NC(C)=O	2
*CC(C)(C)N	2
*N1CCCCC1	2
*C(C=C)C(C)C	2
*C(CC)(C(N)=O)C(:C):C	2
*C(C(:C):C)C(C)C	2
*C1CCC(C(C)C)C1(C)C	2
*N(C(C)=O)C(C)(C)O	2
*C(C(C)=O)C(C)(C)C	2
*C(*)(CC)N(C)N	2
*C(C)N(*)C(N)=S	2
*=CC(:C:C):C(:C)C	2
*C1(S(C)(=O)=O)CC1	2
*C(C(C)O)C(C)O	2
*N(C)C(:N):[NH]	2
*C(C(C)O)C(C)(C)C	2
*=C(CC)C(C)C	2
*C(C(:C):C)C(C)(C)O	2
*OC=N	2
*C1(CC)CCC1C	2
*N1CCC1C	2
*CC(=C)N	2
*C(OC)(C(:C):C)C(C)O	2
*C([N-][N+])(OC)C(C)O	2
*N(C(:C):C)C(:N):[NH]	2
*=C(C)NC	2
*CC(*)C(:C):C	2
*=CC(:N):O	2
*C(NC)C(C)C	2
*C(CC)(C(:C):C)C(:C):C	2
*=CC(=*)C	2
*C1C(C)CC1(C)C	2
*C(C(N)=O)C(C)C	2
*C(CN)C(:C):C	2
*C(=O)C(*)(*)C(F)(F)Cl	2
*N1CCN(C(:C):N)CC1	2
*C(OC)C(C)N	2
*OC(N)=S	2
*N(C=C)CC	2
*N(C)C(=O)C(:C):C	2
*=C(C)C(:C):C	2
*C(C(C)=O)C(C)=O	2
*C(C)C(*)C(C)(C)C	2
*C(C(=C)C)C(C)(C)C	2
*C(*)(ON)C(N)=O	2
*C(C)C(*)NC	2
*C(C(N)=O)C(N)=O	2
*C(CO)C(=O)O	2
*CC(:C):[N+]	2
*C1(N)CC1=*	2
*SC(N)=S	2
*OCP	2
*N(CC)C(C)(C)C	2
*=C(C)CC	2
*N(CC)C(C)N	2
*C(*)CN	2
*C(O)C(C)C	2
*C(C(C)C)C(C)(C)C	2
*N1CC(C)(C)C1	2
*NS(N)(=O)=O	2
*C(N)(CC)CC	2
*=C(N=C)C(C)=O	2
*=C(SC)C(N)=S	2
*C(*)P(=O)(O)O	2
*C(=O)N(*)C	2
**N(*)*	2
*C(CN)C(C)O	2
*C(CC)C(:N):[NH]	2
*N(C)C(*)(C)CN	2
*C(=O)C(=N)N	2
*=C(SC)C(C)=O	2
*N(N=C)C(C)=O	2
*=C(C(C)=O)C(:C):C	2
*C(C(C)C)C(C)(C)N	2
*CN(C)C	2
*C(CC)(C(:C):C)C(C)C	2
*CC(C)(F)F	2
*=C(CC)C(C)(C)C	2
*C(*)(CC)C(=C)O	2
*=C(C)C=N	2
*C(CC)*(=O)O	2
*C(CC)(C(=O)O)C(:C):C	2
*C(O)C(:C):C	2
*C(CC)N(C)N	2
*C(C)C(*)(C(C)=O)C(C)C	2
*C(OC)C(:C):C	2
*OC(:C:C):C(:C)C	2
*N(C(C)=O)C(*)(*)C	2
*N(C)C(*)(*)C(:C):C	2
*C(C)(C)C(C)=O	2
*C1CCN1C	2
*C(O)C(C)O	2
*C(*)(CC)NN	2
*OC(:N):S	2
C:C:C(C):C(:C)S	2
*C(C(:C):C)C(:N):O	2
*C1CN(C)C(=O)O1	2
*C1(*)OC1=O	2
*C(O)(CC)OC	2
C:C:C(OC):C(:C)O	2
*C(CC)(CC)CC	2
*=C(C)C(C)C	2
*C(O)C(*)C(C)C	2
*C(=O)C(:C):[N+]	2
*=CC(C)(C)C	2
*C(*)(C(=C)C)C(C)N	2
*C(=O)N(:C):O	2
*=C(CC)C(C)=S	2
*C(F)(CC)CC	2
*C(C)(CN)OC	2
*C(C)C(*)(CC)C(:C):C	2
*=C(C(C)=O)C(=O)O	2
*NC=C	2
*=C(C)C1:C:C:C(F):C:C:1	2
*C(*)C(C)=O	2
*C(=*)C(:C):C	2
*C(*)(ON)C(C)=O	2
*C(O)C(=C)C	2
*C(C)C(:C):[NH]	2
*C(*)(CC)CS	2
*C(=O)C(C)(C)S	2
*NC(C)=S	2
*=CCCC	2
*C(*)(N=C)SC	2
*C(C)C(*)(C)CO	2
*N1C(=O)NC1(C)C	2
*N(C)C(*)(*)CC	2
*N(C(=C)C)C(N)=O	2
*NC(=N)O	2
*C(O)CC	2
*NC1:N:C:N:C(N):N:1	2
*C(C(C)C)N(C)C	2
*N(C(N)=O)C(*)(C)C	2
*OC(C)O	2
*C(C)C(*)N(C)C	2
*C(C)(C)C1:C:C:C(C):C:C:1	2
*C(*)C(:C):C	2
*C(C(N)=O)C(:C):C	2
*N(CC)OC	2
*C(*)C=C	2
*C(*)(OC)C(C)(C)C	2
*=C(CC)CC	2
*C(*)(C(C)=O)C(N)=O	2
*SC=N	2
*C(CS)C(C)N	2
*C(C)(C)C(:C):N	2
*C(=O)C1=C(C)NC(=C)CC1C	2
*N*N	2
*C(CC)(CC)S(C)(=O)=O	2
*=CC(C)(C)O	2
*N(*)C(C)=N	2
*C(=O)C(*)CC	2
CC(C)C1:C:C:C:C:C:1	2
*OP(C)(N)=O	2
*C(=O)C(C)=[N+]	2
*C(O)(CC)CC	2
*OP(N)(N)=O	2
*C(*)(C(N)=O)C(C)C	2
*=C(CC)SC	2
*N(C(C)=O)C(:C):C	2
*C(*)(CS)OC	2
*C(*)(CC)C(C)=N	2
*C(*)(CN)C(C)C	2
*C1(*)C(C)CC1(C)C	2
*C(C)C(*)(CC)C(C)O	1
*N(:C(C):N):C(:C):N	1
*C(C)C1C(:C):CCCN1*	1
*C(C)(CC)C(C)(C)C	1
*C(=O)C(*)C(:C:N):N:N	1
*=CC(C)N	1
*OP(=O)(O)F	1
*C1CN(C)CC1*	1
*C(=O)C1:C:N:C(N):C(C):N:1	1
C:C:C(:C:C)C(C=C(C)O)OC(C)C	1
*C(NO)C(C)N	1
*CN1:C(O):N:C2:C:C:C:C(C(:C):C):C:2:1	1
C:C:C(OC):C(:C)C	1
*N1C(C)C1C	1
*=C(C(C)=O)[N+](=O)[O-]	1
*C(C)(OS)C(C)(C)C	1
*NN=C	1
*NC1:C:N:C(N):N:C:1F	1
*C1OC(C(:C(:C)C):C(:C)O)C2OC12	1
*C(O)(CC)SC	1
*C1=C(C)C(*)(C)CO1	1
*C(C)(CO)C(=C)C	1
*C1CC(*)C1C1:C:C:C:C:C:1	1
*OC[N+]	1
*SC1:N:C(:C:C):C(:C):N:1C	1
*C1OC(N(:N:C):C(C):N)C(O)C1O	1
*=CCC(:C(:C)O):C(:C)O	1
*N1:C(=O):[NH]:C(:C):C(:C:C):C:1=N	1
*C(=O)CO	1
*N(C)C(CN)P(=O)(CCC)OCC	1
CC1:C:C:C:C:C:1Cl	1
*N(CO)C(C)=O	1
*C1OC(C)=CC(C(:C:C):C:C)(C(:C:C):C:C)C1*	1
*C(=O)C1=CCC(*)C(*)O1	1
*C(C#N)C=*	1
CCCC	1
CC1:C:C:C2:C:C:C:C:C:2:C:1	1
*N1CC1N	1
*N(C(C)=O)C(C)(N)O	1
CCN1:C(N):C(C):C2:C:C:C:C:C:2:1	1
*C1OC(N)CC(O)C1O	1
*C(OC)(OC)C(:C):C	1
*N1C:C(:C)CCC1	1
*NC1:N:C:N:C2:C:1CCN2*	1
C:C:C(OC):C(C):N	1
C:C:C1:C(:C)CCC(C(C)C)C1	1
*OC(C)=N	1
*C1CC=C(C)CC1	1
*=C(C=N)C(C)=O	1
*C(=O)C(C)[PH]	1
CC1(C)COC2:C:C:C:C(O):C:2O1	1
*C(CN)C(:N):N	1
*N(C)N(*)CC	1
*N(CC)N(*)C(=O)C(C)C	1
*C(CC)(CC)C(:N):O	1
CC(=O)C1:C:C:C(O):C:C:1	1
CCCCC	1
*C(C=C)C(=C)C	1
*C1N(*)CC1(*)C	1
*N1CC(*)(C)C1=O	1
*C(C)(C)C1CC1	1
CC1:C:C(C):C2:C(:C:1)CCCO2	1
*OCI	1
C:C:C(:C(:C)N)N1OC(O)C(C)C1O	1
*C(C=C)C=C	1
*C(C=C)C(C)=O	1
*C1CCC(C)(CC)C1(C)C	1
*C(C)C(*)(C)CC	1
*S(=O)(=O)CO	1
*C(CN)N(C)C	1
*C(NC)C(:C):C	1
C:C(:C)C(=O)C1:C:C:C:C:C:1Cl	1
C:C(:N)C1:C:C:C(F):C:C:1	1
C:C(:C)NC1:N:C:C:C:C:1C(:C):C	1
*C(OC)C(=C)C	1
*=C(C(C)=N)[N+](C)[O-]	1
*C1(CN)CCC1N	1
C:[NH]:C1:C:C(C(C)C):C:C:C:1:C	1
*NC(C)O	1
*C(O)CSC(:C:C):C(:C)C	1
*OC1:C:C:C(S):C(C(N)O):C:1	1
*C(C)C(*)C(=O)O	1
*C1C(=O)OC(C=*)C1*	1
*C(C=N)(CS)C(C)N	1
*C(C=C)(SC)C(C)C	1
*N(:C(:N)N):C(:C)=O	1
*C1CCC(C)C1(C)C	1
C:C(:C)C1CCC(C)(C)CC1C	1
C:N:C(:N:C)C1:C:C:C:C(O):C:1	1
*C(C#N)(SC)C(N)=O	1
*N(C)C1:C:C:C:C:C:1	1
*C1CC(*)(*)CC1O	1
*C(C(C)=O)C(:N):O	1
CCCCCCC	1
*OP(=O)(CC(*)C)O*	1
*C(C(:C):C)C(:C):S	1
*N(C(N)=O)C(N)=O	1
*C(CO)N=C	1
*=C(C=C)N=C	1
*OC(P)Br	1
*C(=O)C(C)(F)F	1
*C1CNC1C	1
*CC1:C:C:C:C:C:1C	1
C=CC1(O)C(C)CC(C)(C)C2(C(C)C)CC(C)(C)OC12	1
CC1:C:C:C:O:1	1
C:C(:N)C1:C:C:C:C:C:1	1
*C(=O)C#C	1
*C(OC)(C(=C)C)C(:C):C	1
*C(C)(SC)C(C)C	1
*C1C(=O)NC1(*)C	1
*C1CN(C)C1(*)CC	1
*C(C)(OC)S(N)(=O)=O	1
COC1:C:C:C(C):C:C:1	1
*C(C=C)(C(:C):C)C(C)O	1
*N1CCC2C1CNCN2*	1
*N1CC(N)C(CC)N(*)C1	1
*C1C(C)CC(=O)C2C(C)(C)CC(=O)CC12C	1
*C(NC)C(:C):N	1
*C1CCN(C)C1	1
*C1(C)CCC(C)=C1CC	1
*C1(C(C)(C)C)CCC(C)=C1C	1
*CC(*)(C)C	1
*CC(*)(C(N)=O)C(:C):C	1
*C(:C:C):C:C	1
*OC(=*)C	1
*OC(=*)C(:C):C	1
CC1:C:C:C:C(N):C:1	1
CCN1:C(S):N:C2:C:C:C:C:C:2:1	1
*C1C(=S)NC1C	1
*C(C(C)=N)C(:C):C	1
*C(CC)(OC)C(:C):C	1
*NC1CC(*)(*)SC(:C):C1:C:C	1
*C(*)(CC)S(C)(=O)=O	1
CC(N)C(CN)C1:C:C:C:C:C:1	1
CC1:C:C:C(S(C)(=O)=O):C:C:1	1
C:[NH]:C1:C:C:C:C:C:1:N	1
*C(C)(C#C)CC	1
*NC(=*)C(:N):N	1
C:C:C1:C(:C)N(C)CC1	1
*C(NP)P(=O)(O)O	1
*C(=O)C(*)N	1
*C(=O)C(*)N(:C(C):N):C(:C):C	1
*CC(*)(C)O	1
*CC(*)(O)C(:C):C	1
*=C(NN)C(=O)O	1
*C(CC)C(:C):S	1
*C1(C)COC1=O	1
*CC1:C(C):[NH]:C2:C:C:C:C:C:1:2	1
*C1C(C)CC1(*)C	1
*C1C2CCC1(*)C2	1
C:C:N(CCCC):C(:C):C	1
*C1CNN1	1
*N(CN)CN	1
*=CC(=*)C(:C):C	1
*C1C(C)NC1(C)C	1
*C(C(:C):C)(C(C)O)S(C)(=O)=O	1
*C(NC)N(*)C	1
*C(N)N(*)C(C)=O	1
*C(C)C(N)=O	1
*N1CC(=O)NC2:C:C(C):C:C:C:21	1
*C(C)(N)C1:C:C:C:C:C:1	1
*OC(:N:C):C(C):N	1
*C(=O)CS(C)=O	1
*OC1:C:C(CS):C(F):C:C:1O	1
*N1CC:C1:C	1
*=C(C=C)OC	1
*=C(C(:C):C)C(C)C	1
*C(C(C)O)C(N)S	1
*C(C(:C):O)C(C)C	1
*C(C(N)=O)(N(C)C)C(F)(F)F	1
C:C1:C:C:C:C:N:1	1
*C(ON)C(C)C	1
*[N+](CC)CC	1
*C1(C(=O)CC)CCCCC1C(C)C	1
*C(C=*)CC	1
C=CCC	1
*=C(C)N=C	1
*SC(C)=O	1
C:C1:C(:N(:C)C)C2:C:C:C:C:C:2C1S	1
C:C(=O):N(C1:C:C:C:C:C:1):C(:N)S	1
*=C(C)C(C)=O	1
*C(O)C(O)CC	1
*=C1CCCC(C)C1	1
*N(C(:C):C)S(N)(=O)=O	1
*C1CC(O)C(O)C(C)(O)C1	1
*C(=O)C(*)(*)C	1
CC(N)C1:C:C:C(O):C:C:1	1
*N1CC(C)C(C)C1	1
C:C(C):N1:C:C:C:C:C:1:C	1
*CC[N+]	1
*C(OC)(C(C)C)C(C)O	1
*=CC(:C):[NH]	1
*C(C=C)C(C)N	1
*C(=O)CCC(:C:C):C(:C)O	1
C:C:C(C):C(:C)C	1
*N1CC(=O)NCC1(*)C	1
*N1CCN(*)C(=O)C1	1
*C(CC)(ON)C(:C):C	1
*C(C(=O)O)S(C)(=O)=O	1
*C(O)(OC)C(C)O	1
*C(C(:C):S)C(F)(F)F	1
*NC(:[N+]):S	1
*C(C(C)=O)C(C)O	1
*C(CC)(C(C)O)C(C)O	1
C:C(:C)C1OC(C)(C)OC1C(O)C(C)O	1
*CN1:C(C):C:C2:C:C:C(O):C:C:2:1	1
*C(O)(C(N)=O)C(C)C	1
*C1(C(=*)C)C=CC1(C)C	1
CC1CCCC1C	1
*C1OC(N(:C):C)C(*)C1*	1
CC1:N:C(N):C2:N:C:N(C(C)O):C:2:N:1	1
C:C:C(C1:C:N:C:C(C):C:1):C(:C)Cl	1
C:C(:C)CCC(C(:C):C)C(C)C	1
*N1COC(:C):C(:C:C)C1C	1
*C1CC(F)C1*	1
NC1:C:C:C:C:C:1	1
*C1(C)CCCC(C)(C)C1C(=O)O	1
*C(C)(CC)ON	1
*NC1:N:C:N:C:C:1:C	1
*CC1:C(O):N:C:C2:N:C:N:C(N*):C:1:2	1
CC(=O)NCC(C)CN	1
*N(C)C(=O)CCCC	1
*NC1:C:C(C):C:N:N:1	1
N:C(N):C(O):C(:N)N	1
*C(=O)C(C)(P)P	1
CC(C)C(CCC(C)(C)C)C(C)(C)C	1
*OC(:C):[N+]	1
*CC(F)Cl	1
*C1OC(OC)OCC1O	1
CC1CC(C)(C)CC2OC(C)(C)C(C)(C)C12	1
*N(C(=N)S)C(:C):C	1
C:C:C1:C:C:C:C:C:1:C	1
*=C(NC)C(=C)N	1
C:C(:C)C1:C:C:C(C):C:C:1	1
*C1(C#C)CC1	1
*C(CO)SC	1
*OC(N)=O	1
*C(C)(C)C1:C:C:C:C:C:1F	1
*C1OC(C)CC1=O	1
C:C:C(:C:C)CC(:C:C):C:C	1
*C(C)(C)C1CCC(C)(C)CC1C	1
C:S:C(:C(:C)C)[N+](=O)[O-]	1
*N(C(=C)O)C(C)=O	1
*C(C)(CC)C(C)=N	1
*SC1:C:S:C(N):N:1	1
*SC1:N:C:C(:C):C(O):C:1[N+](=O)[O-]	1
*C1CCC(N)CC1	1
*C(*)(C)C(N)CC	1
*C(O)C(*)C(C)(F)F	1
CCC1:C(O):C:C(O):C:C:1OC	1
CCCCCC(C)(C)C	1
*C1C(C)(C)CCC2C(*)(C)CCCC21C	1
*C(C)C(C)(C)CC	1
*C(O)CN	1
*C(SC)C(=N)O	1
*C(NC)C(C)N	1
CC(C)C(C)C(C)N	1
*C(S)C(*)SC	1
*C(S)C(*)S(C)(=O)=O	1
*=C(Br)C=N	1
*C(CC)(C(C)C)C(C)C	1
*N(C(C)=O)C(C)(C)S	1
*C(C(=C)C)(C(N)=O)C(C)C	1
*=CN(C)C	1
***N	1
***N(*)*	1
*N(C=C)S(C)(=O)=O	1
C:N(:C)C1:C:C:C:C:C:1C	1
*N(C)C(=O)C1:C(OC):C:C:C(N):C:1C#N	1
*N(:C(:C)C):C(=O):S	1
C:C(:C)[N+](=O)[O-]	1
*OC(:C):S	1
*C1CN(C)C1*	1
*C1NC(C)(O)C1*	1
*C1C(*)C(CN)(OC)N1C	1
*CC(*)(C)N	1
*CC(*)(N)CC	1
*C(CC)C(=C)[N+]	1
C:N:C1:C(:C):N:N:N:1C(OC)C(C)O	1
*=C(C=C)C=C	1
*=C(C(C)=N)C(:C):C	1
*C(CC)CS	1
*C1C=C(C)C(C)C1(CC)CC	1
CCOC1:C:C:C:C:C:1SC	1
*C(N(C)S)S(N)(=O)=O	1
*C(N=C)(C(:C):C)C(C)N	1
*N(C(=C)C)C(C)N	1
CCC1:C:C:C(C):C:C:1	1
*=C(SC)S(C)=O	1
C=CC(=O)NC	1
*C(=O)C(*)(C)CC	1
*C(=O)C1:C:N(C(:C):C):C(:C):C:1:C	1
C:N(C):C1:C:C:C:C:C:1:N	1
*C(CC)C(O)C(O)C=*	1
*C(C(=C)C)C(*)(C)O	1
*C(C)C(*)(O)CC	1
*C(C=C)(OC)C(C)C	1
*C(C)(NC)C(N)=O	1
*=C(NO)C(:C):C	1
*N1CC1S	1
*C(CN)C(C)N	1
*C1CN(*)CC1N	1
*C(C)(CC)N(N)S	1
*N1CCC(:C):C1:C	1
*N(C)C(=O)C(N)=O	1
*N(C(C)=S)C(C)(C)O	1
*N1CC(CN)C(N(*)CC)C1	1
*N1CC(N)C(CN)C1	1
*C(=O)C(=*)N	1
*C(=O)C(=*)N(C)C	1
CC1CCC(C)(C(C)(C)C)C(C)C1	1
*C(C(:N):N)C(:C):S	1
*=C(F)CN	1
*C(O)C(*)C=C	1
*C1(C(:N):O)CC1	1
*CN(*)C	1
*CN(*)C(:C):C	1
*C(C(C)C)N(*)C	1
*C(=O)C(C)(C)N	1
*C1CC(:C):C(:C:C)C1	1
*SC(=*)C(:C):C	1
CC1CC(C)(C)C=CC1(C)C(C)(C)C	1
*C1(C)CCCC(C)(C)C1	1
*C(SC)C(=C)C	1
*C1CC(*)(C)C1*	1
*C1CC(C)(C)C1*	1
*C1CC2(*)C(O)C12C	1
*C(C)(CO)C(C)(C)O	1
*C(N(*)C)N(:C):N	1
*C(N)N(*)CC	1
*C(O)C(:C):O	1
*C1COC(:C:C):C(:C)C1	1
*=CC(CC)C(C)C	1
*=C(C(C)=O)C(C)=O	1
CSC1:C:C:C:C:C:1N	1
*N1C:C(:C)S(=O)(=O)C2:C:C:C:C:C:21	1
CCC1:C:N:C(C):N:C:1=O	1
*C=C(C)C	1
*CP(C)(=O)O	1
*OP(C)(C)=O	1
*C1CN(C(:C):C)C(=O)O1	1
*C(Cl)(CC)CC	1
*C1CCC1(C)C	1
*C(CS)C(C)C	1
C:C:C(F):C(:C)O	1
*N1CCCC(CC)(CC)C1	1
*CC1:C:C(O):C:C:C:1C	1
C:C:C(:C(:C)N)C1:C:C(C):N:N:1C(:C):C	1
C:C1:C:C(N):C(Cl):C:N:1	1
*C(C)(O)C(*)(C)OC	1
CC1:C:C:C(F):C:C:1	1
C:N(C):C1:C:C:C(S):C:C:1:N	1
*C(C)N(*)C(=N)N	1
*=C(OC)C(=C)C	1
*=C(:C(:C)O):C(C):N	1
*C(CS)C(N)=O	1
*N1C(=O)C(C)N(N)C1=O	1
*C(C)C(C)(C)N	1
*C(Cl)=C(Cl)Cl	1
*=CC(:C:N):C(:N)Cl	1
*C(C(=O)O)C(:C):N	1
*C(C)OC1OC(C)(C)OOC1(C(C)C)C(C)C	1
*C(=O)CN1:C(O):C:C:N(C):C:1=O	1
*C1CCC(C)(O)C1(C)C	1
*S(=O)(=O)CC	1
COC1:C:C:C(N):C:C:1C	1
*C(C)C(C)(O)CC	1
CC1:C:C(O):C2:C(:C:1)OC(C)C2	1
*=CC1:C:C(C):N:O:1	1
CC1=CC2CCC(C1)O2	1
*C(C(C)C)C(N)O	1
*C1(C)CC1C	1
C=CC1:C:C:C:C:C:1OCC	1
C:C(:C)C1:C:C:S:C:1	1
*CC(:C:C):C(:C)C	1
*C(CS)C(C)O	1
*C1CCC1C	1
*C1N(*)C(C)C(C(=N)S)C1(*)*	1
*C1N(*)C(C)C(C)C1(*)*	1
*C(N(*)C)C(*)(*)C	1
*C1CC(*)(C(:C):C)CCO1	1
*C(CC)(CC)C1:C:C:C:C:C:1	1
*C(=O)C12CCC(O)(C1)C2CC	1
FC1:C:C:C:C:C:1	1
COC1:C:C(C(C)=O):C(O):C:C:1C	1
C:N(C):C1:C(C):C:C(C):C:C:1:N	1
*C1CC(*)C(O)C(N(:C:C):C(:[NH])=O)O1	1
CC(O)N1:C:C:C(=O):[NH]:C:1=O	1
*NC1:C:C(C):N:C(:C):C:1:C:C	1
*N(*)C(:C:C):C(:C):N	1
*OC1:C:C:C:C(Cl):C:1O	1
*C(=O)N1:C(C):N:C:C(C):C:1=O	1
*C(C(C)=O)C(:N):S	1
*N1CCC(C)CC1	1
*C(C)(C(N)=O)N(C)C	1
*[N-][N+]#N	1
*C1(C(=C)C)CCC(O)(O)CC1C	1
*C1CCC(*)(C)C2=CCC(*)(C)C(CC)C21	1
*C12CCCC=C1OC:C(:C)C2	1
C:O:C(=O):C(:C):C	1
*C(C(=O)O)C(:C):C	1
C:C(C):C(=O):N(:C)C	1
*C1OC=C1C	1
*C(C)(CC)C(N)=O	1
*C(CN)C(C)(C)O	1
*C(SC)SC	1
*C(CS)C(:C):C	1
C:C:C1:C(:C)NCNS1(=O)=O	1
C:C(:C)C1:C:C:C:N:C:1	1
NC(=O)NNP(=O)(O)O	1
C:C(:C)C=O	1
*C(=O)C(*)CCC	1
*CC1:C:C:C:C:C:1OC	1
C:C1:C:N:C:N:C:1NC	1
C:C(:C)CN	1
*=C(C(=C)C)C(C)C	1
CCC(C)CN	1
*C(CC)C(C)(Br)Br	1
*=C(C)C(=O)N=C	1
C:C(:S)C1:C:C:C:C:C:1	1
*C[N+](:C):C	1
*=C(C)C(:N):O	1
*C1CCC:C(:C)C1	1
*NCC	1
*NC1:C(C):O:C2:C:C:C:C:C:1:2	1
*N1CCN(C)CC1	1
*C(OC)(C(=C)C)C(C)C	1
*C1(C(:C):C)CC1N	1
*C1CCC(:C(:C):C):C(:[NH])C1	1
*C(OC)C(C)(C)O	1
*C1C(C)OC1(C)C	1
*SC1:N:N:C(CC):N:1C	1
*C(C)N(*)C(C)O	1
C:C(:N)C1:C:C:C(:N):C:C:1	1
*C(C(=O)O)C(C)O	1
C:C:C1:C(=O):N(CC):C(=O):[NH]:C:1:C	1
*C(C)C(O)CP	1
C:C:C(Cl):C(:C)O	1
*=C(OC)C(N)=O	1
*=C(O)C(:C):C	1
*C(C)C(=C)C	1
*N(C(:C):C)C(C)O	1
*C(NC)N(C)C	1
*C(C)C(*)(CC)C(C)(C)C	1
*C(C)C(C=*)=CC	1
*C1C=C(C)C(*)C1	1
C:C(:C)C1:C:C:C(F):C:C:1	1
*N(CC)C(:N):S	1
C:C(:N):C1:C:C:C:C:C:1:O	1
*=C(CN)C(C)C	1
*C(C(C)N)C(C)O	1
*C(C)C(O)C(=*)N	1
*N(C(=*)C)C(C)C	1
*NNC	1
*N1CCC:C(:[NH])C1CC	1
*C1C(=C)NC(*)(*)C1C(:C):C	1
*C1C(=C)NC(*)(*)C1C(:C:C):C(:C)O	1
*C(C)C(C1:C:C:C:C:C:1OC)C(*)(*)N	1
C1:C:C:C:C:C:1	1
*=C1C=CC(:C:C):C(:C)N1	1
*N(C(=*)C)C(:C):C	1
*=C(N)C(N)=O	1
*C(CO)NC	1
*C(CO)C(:C):C	1
*N1CC=N1	1
*CC(*)N	1
*CC(*)N=C	1
*=C(C(C)=N)C(=N)N	1
*C(C)C(:C):O	1
*N(C)C(:N):N	1
*C(=O)C1=C(C)NC(N)=NC1C(:C:C):C(:C)Cl	1
*C(=O)C1=C(C)N(*)C(N)=NC1C	1
CC1:C:C:C(C(C)C):C:C:1	1
*C(C(=N)N)C(C)N	1
*=COC	1
*=C(CC)NC	1
CC(C)C1:C:C:C(O):C:C:1	1
*C(=O)NO	1
*C(OC)C(*)(C)O	1
*C(O)C(*)(O)C(C)O	1
*OC1:C:C:C:C:C:1C(*)N	1
OC1:C:C:C:C:C:1	1
*C(C)N(*)*	1
*N1CC(C)C1CC(C=C)C(C)C	1
CC(C)(C)C#N	1
*C1CCC(N)C1	1
*C(C)(C)C1:C:C:C:C:C:1	1
*NC1:C(C):[NH]:C2:C:C:C(:C):C:C:1:2	1
*C(N=C)(C(:C):C)C(:C):C	1
*SSC	1
C:C(:C)C1:C:C:C(Cl):C:C:1	1
*CC1:C:N(C):C(C(*)C):C:1C1CC1	1
*C(O)(CC)C(C)(C)C	1
*C1(C)OC(=O)C1C=CCC	1
*SC1:N:N:C(CC):N:1N	1
*NC(:C:C):C(:C)O	1
*C1(O)C(=O)NC1=O	1
*NC1:N:C(C):C:S:1	1
*C(=O)C(*)C(:S:C):C(:C)Cl	1
*C(C(C)N)C(*)(C)C	1
*C(=O)C=C	1
*C(C)C(*)C(=C)C	1
*=C(N=C)C(C)N	1
*C1(C=C)CNC1=O	1
CCC(N)=O	1
*C(C(:C):N)C(:N):N	1
*C1(C(C)(C)N)N=C(C(:C):C)C1(C)N	1
*C1CC(*)(*)CCO1	1
*NC1:C:C:C:C:C:1[N+](=O)[O-]	1
*C1(C(C)O)C(C)CC1(C)O	1
CCC(C)C(C)(C)C	1
*N(CCC)OC(C)C	1
*=CCN(:C):N	1
C:C(:C)C1(C(:C):N)CCCCC1	1
C:C:C(Cl):C(:C)Cl	1
*C1CCS1	1
*C(C)(C)C1:C:C:C:C(C(F)(F)F):C:1	1
*C1C(=O)OC1C	1
*C1(C)CCCC(C)C1	1
*N(CC)NC	1
*=C(CN)C(:C):C	1
*C(C)(N)C1:C:C:C:C(C):C:1	1
*C(C=C)C(C)F	1
C:N:C1:C(:C):N:C:N:1C(CC)SC	1
*C(CC)C(C)(O)O	1
*C(C(:N):[NH])C(:C):S	1
*N(:C(:C)=O):C(:C):C	1
COC1:C:C:C(:N):C:C:1	1
*C(C(:C:C):C:C)C(F)(F)F	1
*C(C(:C):S)N(*)C	1
*N1CCC(N)C1	1
*N(:C(:N)S):C(:C)=O	1
*C(C(:C):C)C(:C):O	1
*C(C(:C):O)C1:C:C:C:C:C:1	1
*N1CC(=CC)C(C(=CC)C(=O)O)C1	1
*C(C(C)=O)(C(:C):C)C(C)O	1
*C(C)(C(C)C)C(C)O	1
C=C(C)OC(C)(C)C(C(C)O)C(C)(C)C	1
*C(C(C)C)C12CC(O)(CC(C)=C1C(C)O)CC(O)C2C(C)(C)O	1
*C(O)C1=C(C(C)O)C(C)(C)CC(C)(O)C1*	1
*C(C)C(*)C(C)N	1
*C(C=C)(SC)C(=C)C	1
C:C(:C)S(C)=O	1
*C(C(C)=N)C(C)N	1
CC(=N)C1:C:C:C:C:C:1	1
*SC(=C)O	1
C:C:C(:O:C)C1:N:C(:C):C:N:C:1C(:C):C	1
*C1(C)C2:C:C:C:C:C:2C(CN)C1(C)C	1
*C(C=C)C(N)=O	1
*=NC(:C):C	1
*C1C=C(CO)CC(N)C1	1
*=CC(O)O	1
*C(C[N+])C(C)(C)S	1
*NC(:C:C):[NH]:C	1
*C(CO)N(*)C	1
*S(=O)(=O)C=CC=*	1
*C1(CC)C(C)CC1(C)C	1
*=C(C#N)C(:N):O	1
*=C(CN)C(=C)O	1
*=C(:C(:N)=O):C(:C):C	1
*NC1:N:C(:C):C(:C):S:1	1
*C(CO)C(*)(C)C	1
*C(C(C)N)N(C)C	1
CC(=O)N1CCC(C)(C)CC1C	1
*N(:C(:[NH])=O):C(:C):C	1
*NC1=[SH]C(C)=NC1=O	1
*CCO	1
*OCC	1
*CC=N	1
*N=C(C)N	1
*C1(OC)CC1C	1
*C1CC1(C)C	1
C:C:C(:C(:C)N)N1CCCC1	1
C:C(:C)N1CCCC1	1
*N(CO)C(:C):C	1
*C(=O)C(:[N+]):N	1
*C(=O)C1:N(*):C:C:C(=O):[N+]:1[O-]	1
*C(C[N+])C(C)C	1
*N(CC)CS	1
*C(C)N(:C):C	1
C:C:C1:O:C(=O):C:C:C:1:C	1
CCN1:C(=O):C:C(C):C2:C(S):N:C:N:C:2:1	1
*C(N=C)N(*)C	1
*C(C(=N)N)N(*)C	1
*C(C)N(*)C(*)N	1
*OC1:C:C:C(:C):C(:O:C):C:1OC	1
*N(CCC)CCC	1
*N1C:C(:C)SC2:C:C(C):C:C:C:21	1
*C1(C)C(=O)OC1C	1
*=C(C=C)C(:C):C	1
*C(C)(CC)C(:C):N	1
*=C(NC)C(:C):C	1
*N(C(=C)C)C(*)(*)C	1
*C(C(N)=O)C(C)O	1
*C(*)C(*)C	1
*C(C)C(C)CC	1
CCC(C)C	1
*C(C)(C)OC1:C:C(O):C:C:C:1CN	1
*N(CC)C(*)(C)S	1
C:C:C1:C(:C)NC(=O)CO1	1
*=C(SC)N(C)C	1
*C(C=C)NC	1
*C1CC(*)(*)C(C)CC1=O	1
*C(*)(CC)C(C)C	1
*=C(C(:C):C)N(C)C	1
*C(C(C)C)C(*)(C)O	1
*C(C)C(*)(C)OC	1
*C(ON)C(C)N	1
*C(C)(C)C1:C:C:C(C):C:N:1	1
*C(N)CC	1
*C(=O)C(:C:C):N:N	1
*C1CC(O)C(N(:C):C)CO1	1
*C(N)C(O)C(C)O	1
C:C(:C)C1:N:[NH]:C(C):C:1C	1
*C(C=C)(C(=C)C)C(N)=O	1
*NC(=*)C(:C):C	1
*SC(:C):[NH]	1
*SCP	1
*C(=O)N1:C:C(Br):C(:C):C:1:C:C	1
C:C(:C)N1:C:C(C):C(CC):C:1	1
C:[NH]:C1:C:C(Cl):C(O):C:C:1:C	1
*C1(C)CCCC2(C)C(C=*)C(=*)CCC12	1
*C1(C)CCCC2(C)C(C)CCCC12	1
*C(CC)C(:C):[NH]	1
*C1CCOC(C)C1	1
*NC(C)(C)C	1
*NC(N)N	1
*C(C)OC1:C:C(N):C:C:C:1S(N)(=O)=O	1
*C(O)C(C)CN	1
*C(C(=N)N)C(C)C	1
*C1C=CC(=O)C2C1CCC(C)C2CC	1
*C(=CC)C(:C):C	1
*N(CN)C(N)=O	1
*C(=O)NC	1
*C(C)(C(C)=O)C(N)=O	1
C:C(:N)C1:C:C:C:S:1	1
*C(CC)(C(C)=O)C(:C):C	1
*C(=O)C(*)P	1
*C(=O)C(*)(C)CCC=*	1
CCC1=C(C)C(=O)C(O)=CC1=O	1
*N1CCOC(C)C1	1
*C(C)C(C)(C)N(C)C	1
*C(=O)C(*)(C)C#N	1
*N1CCCOC1=O	1
*C(C)(CN)C(=C)C	1
*C(CC)C(*)(C)O	1
*C(C)C(*)(CC)OC	1
*C(=O)N(C)O	1
CC1:C:C:C([N+](=O)[O-]):C:C:1	1
*SC(=C)N	1
*[SH](C(:C):C)C(:C):C	1
*=CC1:C:C(C):C:C:N:1	1
C:C(C):C(O):C(:C)C	1
*CC(=C)S	1
*OC(C)(N)N	1
CCC1:C(N):[NH]:C2:C:C:C:C:C:1:2	1
*C1CCNC(C)(O)N1C(C)C	1
*OC12C(*)NC(=O)C(CC)N1C(*)CCN2C	1
*C1CC1(*)C	1
*C(NC)C(C)[N+]	1
*C(NC)C(C)(C)C	1
*C(CC)(CC)C(=C)C	1
*N1CC(=O)N2C(C)C(C)C(C(N)=O)C2(*)C1=O	1
*C(C)(O)C(C)(CC)C(C)(C)O	1
*C(C)CCC(C(=O)O)=C(C)C	1
*NN(:C):C	1
*C1CN(C)C1=O	1
*C(OC)(C(:C):C)C(F)(F)F	1
*C1CC=C(C(:C):N)CC1	1
*C(=O)C(:C(C):N):C(:C):C	1
*N(:C(:C)C):C(:C):C	1
*C(O)C(*)NC	1
CC(C)[N+](=O)[O-]	1
*C(CC)N(C)P	1
*N(C)P(N)(=O)S	1
*C1OC2C3CCN(CC3)C2C1*	1
*C(C(C)O)C(O)O	1
*C(OC)N(*)C	1
CC(C)C1:C:C:C:N:C:1	1
*SC1:C(C):S:C2:C(O):C:C(C):C:C:1:2	1
*C(C(=C)C)C(=O)O	1
C:C:C1:C(:N):[NH]:C2:C:C:C:C:C:2:1	1
*C1C(C)CC1(N)O	1
*N(C(N)=O)C(C)(C)O	1
*C(C)C(*)C(N)=O	1
*C1(C)CCCN1C	1
*C(C)C(*)C(*)(C)N	1
*N(C)C(:C):O	1
*N1C(=O)CCC1(*)*	1
*C(C)(C)C(CC)CCCC	1
*C1C(C)NC1C	1
*C(OC)(C(:C):C)C(C)C	1
CC(=O)N1CCCC1C	1
CCN1:C:C:C(:N):C:C:1=O	1
C:C:C(N):C(:C)O	1
*C(C)(N)C1:C:C:C(C):C:C:1	1
*C(C[N-])C(:C):C	1
*N(C(=N)N)C(C)C	1
*C(C)(N)C1:C:C:C(O):C:C:1	1
*=C(C)OC	1
*C1C(=O)OC(=*)C1=O	1
*N(C(=C)C)C(=C)C	1
*=C(C(C)=O)C(C)O	1
*NC1:C:C:C(:C):C(:S:C):C:1	1
*C(CS)NC	1
*C(C)(CS)NC	1
*N=C(N)N	1
*N=C(NC)N1CCCCC1	1
*C(CS)OO	1
*C(OO)(SC)C(C)C	1
*C(C)(CC)C(=O)O	1
C:C(:N)C1:[NH]:C(C(:C):S):N:C:1C	1
*C1(S(C)(=O)=O)CC1(C)C	1
*C(=NN)C(C)=O	1
*C(C(=*)C)C(C)C	1
*C1C(=*)C2CCC1C2	1
*N(C)C(N)=S	1
*OC=C(CC)C(=O)O	1
*ON(C)C	1
*C(CO)N(C)O	1
*[N+](CC)(C(:C):C)C(C)C	1
*C(C)C1:C:C:C:C:C:1	1
*N1CCNCC1	1
*C1C(Br)CN1*	1
*C1CC(=O)N1*	1
*C(CC)C1(O)C=CCC(C)C1C(C)(C)O	1
*C(C=O)CC	1
*C1COC(*)C(O)C1*	1
*C(OC)N(C)C	1
*=C(C(=N)N)C(N)=O	1
CCS(=O)(=O)CC	1
*C1(CN)N(C)C1(C)C	1
*=C(Cl)C=N	1
*C(C(:C):C)C(:N):[NH]	1
C:C(:N)[N+]1:C:C:C:C:C:1F	1
*SC1:N:C:C(:N):C(:C([N+]):N):N:1	1
*C(C)(C)C(:C):C	1
N:C1:C:C:C:C:N:1	1
*C(C(:C):C)C(:C):N	1
*CC1:C:C:C(C):C:C:1	1
C:C1:C:C(C):C:C:C:1:N(C):N	1
*C1CCCCC1	1
*C1CCCC(*)(*)C1	1
*C(C(C)N)C(C)N	1
CCC1:C:C:C:C:C:1C	1
*C(C)C(O)C(:C):N	1
*NC1:C(C):C:N:C2:C:C:C:C(C):C:1:2	1
*N1CCCCC1=O	1
*C(=O)N(:N):N	1
*C(C)C(=O)C(:C):C	1
C:C(O):C(OC(F)F):C(:C)Br	1
*C(C)C(C)=N	1
*C(C(C)C)C(*)(C)C	1
N:C1:C:C:C2:C(N):C:C:N:C:2:C:1	1
*C1C(C)CC1(C)O	1
*[N+]([O-])(CC)C(C)O	1
*C(SC)N(C)N	1
*C(C(=O)O)(C(C)C)C(C)C	1
*C(CC)OC1(C)C(=C)CC1C	1
*C(CC)(C(:C):C)C(C)(C)O	1
*=C(NC)C(C)=O	1
*C1CCC(*)(C)N1*	1
*C(C)N(*)C(*)(C)C	1
*N(N=[SH])C(C)=O	1
*C(C)(OC)OC	1
*C=N[PH]	1
CC1:C:C:C(C(F)(F)F):C:C:1	1
*=C(CC)C(:C):N	1
*C(=O)C1:C:C(:C):C(:C):O:1	1
*C(C)(CC)C(=C)C	1
*C(C)(C)C1:C:C:C(O):C:C:1	1
*C(CC)(CC)C(C)(C)O	1
*C(=O)C1=C(C)NC(=C)C(*)C1C(:C:C):C:C	1
*C12C(=O)CC1C2(C)Cl	1
*C(O)(CC)NC	1
*ON(:C):C	1
*C(N)C(*)C(C)(C)O	1
*C(C(C)=O)C(C)N	1
*OC(:C:C):C(:C)O	1
*OC1:C:C(C(=N)N):C:C:C:1O	1
C:C:C(F):C(:C)S	1
C=C1CCC(C(:C):C)C(C)C1	1
*N(:C:N):C(:C)=O	1
*CC1:C:C:C:C:[N+]:1C	1
*OC(:N):[NH]	1
*C(CC)C(C)[N+]	1
*[N+](CC)(CC)C(C)C	1
*C(C)(CO)CS	1
*C(CC)(C(C)C)C(C)O	1
*N(C(:C):C)C(C)N	1
*=C(OC)N(C)C	1
*=C(C(C)=O)C(C)(C)O	1
*N1CCC(:C:C):C1:C	1
*=C(C#N)C(C)=N	1
*C(C)N(C)CC	1
*C(O)C(:C):N	1
C:C(:N)C1:C:C:C:C(Cl):C:1	1
COC(OC)C1:C:C(C):C:C:C:1O	1
*C(=O)C1:C:C:C(O):C(C(O)O):C:1	1
C:C(C):C1:C:C(Cl):C:C:C:1:S	1
*C(C(*)(C)C)C(C)(C)O	1
*C(C)C(O)(C(=C)C)C(C)(C)C	1
*=C1CCC(C)C1=O	1
*=CC(=C)O	1
*C(OC)(C(C)O)C(C)(C)C	1
*C(C)C1OC(C(C)O)C(C)(C)C1(*)O	1
*C(=O)C(N)C(C)C	1
*C(C(=N)S)N(*)C	1
*=C(N=C)NC	1
*C(CC)NO	1
C:C1:N:C(=O):C2:C:C(C):N(CC):C:2:N:1	1
*N(C(C)=N)C(N)=S	1
C:[NH]:C1:C:C(O):C:C:C:1:C	1
*C(C)CO	1
N:C1:C:C:C:C:C:1	1
*C1(C)OOC1C	1
*N(C(C)=S)C(=S)S	1
C:C1:C:C:C:C(Cl):C:1	1
*C(C(=C)O)N(C)C	1
*C(CC)(OC)OC	1
CN1CCOCC1	1
CC(C)C(=O)C(C)C	1
*C(C)C(C)=O	1
CC=C(C)C(C)C	1
*C(C(C)=O)=C(C)C	1
*=C(CC)C(C)=N	1
*NP(=O)(O)O	1
CC(C)C1(C)CCCCC1(C)C	1
*C(C)(CC)C(C)Cl	1
*OP(=O)(O)S	1
*C(C)(N=C)C(C)C	1
CC(C)C(O)(C(C)C)C(O)O	1
*C1CC(C(C)(C)O)C(C)(C)C1(C)C	1
*N(C(C)C)C(C)(C)C	1
*C(=O)C(*)C(*)C(:C):O	1
*C(C)C(*)C(:C):O	1
*NC1:C:C:C(C):C:C:1	1
C:N(:C)CC1:C:C:C:C:C:1	1
*C(CC(=C)C)N=C(N)N	1
*C(NC)C(C)=N	1
*C(C)C(*)C(C)=O	1
*C(C(C)=O)C(C)Br	1
COC1:C:C:C:C:C:1	1
*C(C(:C):C)C(*)(C)C	1
*C(C(:C):C)C(:C):[NH]	1
*C(C(C)(C)C)C(*)(C)O	1
*C(C)C(C)(C)C(*)(C)C	1
CC1=CC(C)CCC1	1
*C(C)(C)C(O)(C(C)C)C(*)(C)O	1
*C1CC2(O)CC3(C)CC(O)C1(O)C(O)C32	1
*C(C)(SC)C(N)=O	1
C=C(C)C(C)(C(C)C)C(C)O	1
C:C(:N)N1CCCCC1	1
C:C(:C)C1:C:C:C(O):C:C:1CCC	1
*C(OC)OC	1
*N(S)N(*)C(C)=O	1
*N(C)N(*)S(C)(=O)=O	1
*=C(C=N)CC	1
*C*(=O)S	1
*S*(C)=O	1
*C(NN)N(C)C	1
*N(NC)C(C)N	1
*C(SC)N(*)C	1
*C(S)N(*)CC	1
*C(C)C(*)C(O)O	1
*=C(Br)C(:C):C	1
*C1(C(:C:C):C:C)CCC1	1
*C(CN)NC	1
*C(=O)SC	1
*CCC(=*)N*	1
C:N:C1:C(:C):N:C:N:1C(C(C)C)C(C)O	1
*C(OO)C(C)C	1
*NC1CCCC:C1:O	1
*C(CO)(OC)C(C)C	1
*C(OC)(OC)C(C)O	1
CC(=N)C1CCCCC1	1
*C(C(:C):C)S(N)(=O)=O	1
*C12CNC1OC2C	1
*C1CCC1O	1
*C(C)(CC)C(C)(C)O	1
*N1CCC1(C)C	1
*C(OC)ON	1
*C(C)(C=C)C(C)(C)C	1
*=C(C=O)C(:C):N	1
*OC1:C:C(C):C:C:C:1OC	1
*C(CC)(C(C)(C)C)C(C)(C)O	1
*C1(CC)C(C)(O)CCC2C(C)(C)CCCC21C	1
*C(C)(CC)C(:C):C	1
*C(C#N)CN	1
*C(=O)C1=C(C)NC(=C)C(*)C1C(:C:C):C:N	1
*[N+](C)(C)CO	1
*N(CS)C(C)C	1
*C(CC)C(N)O	1
C=CC(C)CC=CC	1
*CN(:C:C):C(:C):C	1
*CC1:C:C:C:C(O):C:1	1
*N(C)C(C)C	1
*S(=O)(=O)C1:C:C:C(:[NH]):C:C:1	1
*NC1:C(C):[NH]:C2:C:C:C(S):C:C:1:2	1
*C(CC)C(C)(C)S	1
*C(C(:C:C):C:C)C(:C:C):C:C	1
*C(N=C)C(C)=O	1
*C(O)(C(C)C)C(C)O	1
*C1(C)OC2OS(=O)(=O)OC21CC	1
*C1C(C)CN1C	1
C:C:C(C#CC(C)C):C:C	1
*C(CC)(C(C)C)C(C)F	1
*C(C(C)=O)N(C)C	1
*C(C(C)O)C(N)O	1
*=C1C:C(:C)CCC1	1
*C(=O)C(:C(:C)C):C(N):S	1
*OC1:C:C:C(C):C:C:1C(F)(F)F	1
*[N+](C)(CC)CC	1
*C(=O)C(=C(C)N)C(C)C	1
*C1CCN(C(:C):N)C1	1
*C(C)C1:C:C:C(N):C:C:1	1
*=C(C)C=O	1
*N(C(C)=S)C(:C):C	1
C=CC1:C:C(O):C:C:C:1C	1
COC(O)(C(C)O)C(O)CC(C)C	1
*C(C=CC)C1C(*)CC1(C)C	1
CCC(O)C(C)(C)C	1
C:C:C(C):C(:C)O	1
*S(=O)(=O)C(:C):[NH]	1
*C(CC)C(O)O	1
*C(C#*)C(C)=O	1
*C(C)C#*	1
*C(=O)C1C(:N):CSCC1*	1
*=C(C(:C):N)C(C)C	1
*C1C=CC1(*)C	1
*N1CNC(C)(N)C1=O	1
*N1CNC(CC)(N=C)C1=O	1
*C1CCC(C)([N+])C1C=C	1
*SC(=N)S	1
*C(CC=C)NC(C)=O	1
CN1CCCC1C(N)=O	1
*=C(SC)C(=N)N	1
*C(=O)C1:C:C(:C(:N)=O):C(:N):N:C:1=N	1
*C(=O)C(C)NP	1
*C(CC)(C(=C)O)C(C)C	1
C=C(C)C(C)=O	1
*C(CC)CCCC	1
*C(C)C(C)(CC)C(C)(C)C	1
*OS(C)(=O)=O	1
*[N+](C=C)(CC)CC	1
*C(CN)C(=O)O	1
*CC(:C:C):O:C	1
*C1CCCN(*)C1	1
*C(C)C(*)N(*)C	1
*N(C)C(OC)C1:C:C:C:C(Cl):C:1	1
*OC1:C:C:C(C):C:C:1Cl	1
*C(C)(C(C)(Cl)Cl)[N+](*)(C)C	1
*C(C)([N+])C(Cl)(Cl)CC	1
*C(C=*)C(C)O	1
*C(C)C=*	1
*C1OC1N	1
*N(C(:C):C)C1:C:C(Cl):C:C:C:1N(:C):C	1
*NP(C)(=O)O	1
*C(N=C)C(N)=O	1
*OC1:C:C:C:C2:C:1C(=O)C(N)CC2	1
*ONC(=O)C(*)*	1
*C(*)C(N)=O	1
*C(CP)OC	1
*C1CP(=O)(O)C(*)(*)CO1	1
*C1(*)COCCP1(=O)O	1
*C1(N)CN1P	1
*=CC(:C:C):C:C	1
*C(CC)(OC)C(:C):N	1
*C(C)(C(=C)C)C(C)C	1
*C(=O)C(CC)C(C)C	1
*NS(C)(=O)=O	1
*S(=O)(=O)C(:C:C):C(:C)O	1
*C(C)(NC)OC	1
C:C1:C2:C:C:C:C:C:2:N(CC):C:1:C	1
*C(CO)OO	1
*C(C=C)C(C)(F)F	1
*C(O)C1C(O)CC(N)OC1C	1
*C(=O)C(C)(C)F	1
*N1CCCC(C)(F)C1CC	1
*N(CC)N(C)C	1
*=C(C#N)C(C)=O	1
*=C(C=C)NC	1
